# Supplementary material for: Impact of Anatomical Site on RNA-Based Molecular Subtypes in Paired High-Grade Serous Ovarian Carcinoma Samples
Source: Cancers (Basel). 2026 Jun 30;18(13):2115. doi: 10.3390/cancers18132115 (PMC13359785; doi:10.3390/cancers18132115)
Supplement: Supplementary file 1 [file cancers-18-02115-s001.zip]

Archive with 5 entries (5 files):
- FigureS1.png
- FigureS2_rev.png
- FigureS3.png
- FigureS4.png
- Revision_Suppl_Tables.xlsx
