# Supplementary material for: Impact of Anatomical Site on RNA-Based Molecular Subtypes in Paired High-Grade Serous Ovarian Carcinoma Samples
Source: Cancers (Basel). 2026 Jun 30;18(13):2115. doi: 10.3390/cancers18132115 (PMC13359785; doi:10.3390/cancers18132115)
Supplement: Supplementary file 1 [file cancers-18-02115-s001.zip › Revision_Suppl_Tables.xlsx]

## Sheet: Table S1
Suppl Table S1. Molecular subtype distribution comparison. All sites cohort (n=282) showed greater deviation from published data [11] (χ2 = 17.3, p<0.001) than adnexa-only subset (n=211; χ2 = 12.2, p<0.01), driven similarliy by C4.DIF depletion and C2.IMM increase in metastases.
	This cohort				Published data*
	All sites		Adnexa only		All sites	Adnexa only
	Count [%]	χ² contribution	Count [%]	χ² contribution	Count [%]	Count [%]
C1.MES	89 [31.9]	0.06	44 [20.9]	0.12	1119 [29.2]	430 [24.7]
C2.IMM	83 [29.7]	0.77	66 [31.3]	0.24	924 [24.1]	447 [25.7]
C4.DIF	53 [19.0]	0.06	49 [23.2]	0.47	1161 [30.3]	550 [31.6]
C5.PRO	54 [19.4]	0.77	52 [24.6]	0.48	625 [16.3]	313 [18.0]
Total	279	16.713	211	12.157	3829	1740
	<0.001		0.0069
* taken from Talhouk et al [11]

## Sheet: Table S2
Suppl Table S2. Cohen’s kappa and pairwise McNemar symmetry tests for paired site classifications considering adnexa-metastatic site comparisions.
Comparison	Kappa	Kappa p-value	McNemar / symmetry p-value	FDR-adjusted p-value	Notes
Adnexa vs. Uterus	0.333	0.0267	1	1	Pairwise 2x2
Adnexa vs. Peritoneum	0.194	0.188	0.48	0.96	Pairwise 2x2
Adnexa vs. Omentum	-0.0166	0.865	0.0736	0.285	Pairwise 2x2

## Sheet: Table S3
Suppl Table S3. List of Significant differential expressed genes across the different metastatic sites.
DEG comparision	gene	logFC	AveExpr	t	B	P Value	adj P Value
Lymphnode_adnexa	N/A
Peritoneum_adnexa	POSTN	0.817608	0.00512746	4.08878	1.61948	5.04065e-05	0.00277236
	COL3A1	0.63106	0.00502032	3.19564	-1.4659	0.00148196	0.0305309
	CTSK	0.635268	-0.00292468	3.16115	-1.57059	0.00166532	0.0305309
	ADAM12	0.569304	0.0301892	3.01285	-2.00817	0.00271717	0.0373611
Uterus_adnexa	POSTN	0.773953	0.00512746	3.13758	-1.38233	0.00180238	0.04043
	TIMP3	0.751416	-0.00490434	3.06402	-1.59036	0.00229984	0.04043
	LUM	0.739967	0.0138555	3.02403	-1.70147	0.0026205	0.04043
	CTSK	0.710041	-0.00292468	2.86419	-2.1315	0.00435375	0.04043
	LRRC15	0.687545	0.0206889	2.86223	-2.13664	0.00438036	0.04043
	FAP	0.642831	0.0397906	2.86002	-2.14243	0.00441055	0.04043
Omentum_adnexa	TIMP3	1.07552	-0.00490434	6.99387	16.2347	8.46693e-12	3.88657e-10
	COL11A1	1.0421	0.018846	6.91475	15.7364	1.4133e-11	3.88657e-10
	LUM	1.01834	0.0138555	6.6367	14.0228	8.24604e-11	1.51103e-09
	FN1	0.999098	-0.00253424	6.59054	13.7441	1.09893e-10	1.51103e-09
	THBS2	1.00956	0.00427102	6.50945	13.2582	1.81312e-10	1.99443e-09
	POSTN	0.980751	0.00512746	6.34052	12.2626	5.06323e-10	4.06763e-09
	CTSK	0.985068	-0.00292468	6.33683	12.2411	5.17699e-10	4.06763e-09
	INHBA	0.979319	0.00535182	6.29873	12.0197	6.50591e-10	4.47281e-09
	COL3A1	0.959077	0.00502032	6.27854	11.9029	7.33984e-10	4.48546e-09
	FGF1	0.933982	0.0200426	6.24734	11.723	8.83847e-10	4.86116e-09
	COL5A2	0.951768	0.00546712	6.14622	11.1451	1.60565e-09	8.02825e-09
	FBN1	0.929197	0.00561272	6.00851	10.3712	3.57424e-09	1.58482e-08
	LRRC15	0.903831	0.0206889	6.00035	10.3258	3.74594e-09	1.58482e-08
	NUAK1	0.848617	0.00849835	5.46719	7.47781	7.18075e-08	2.82101e-07
	COL5A1	0.755873	0.0279452	5.38524	7.06083	1.10794e-07	4.06246e-07
	FAP	0.751081	0.0397906	5.32899	6.77786	1.48742e-07	5.113e-07
	LOX	0.803798	0.0110541	5.15778	5.93294	3.58804e-07	1.16084e-06
	SPARC	0.772657	0.010875	5.02926	5.31499	6.8401e-07	2.09003e-06
	COL1A2	0.727141	0.0123164	4.78361	4.17326	2.25974e-06	6.54135e-06
	ADAM12	0.65305	0.0301892	4.46784	2.78258	9.74816e-06	2.68074e-05
	CRISPLD2	0.689951	-0.00798421	4.38636	2.43793	1.40218e-05	3.67237e-05
	entropy	-0.713813	2.5082e-17	-4.33093	2.20684	1.78979e-05	4.47448e-05
	VCAN	0.616458	0.0342073	4.25029	1.87554	2.54079e-05	6.07579e-05
	PDGFRB	0.62901	-0.00027518	4.00165	0.890552	7.22693e-05	0.000165617
	OLFML3	0.616787	0.0016465	3.91262	0.551409	0.000103726	0.000228198
	CXCL9	0.580107	0.00329756	3.85422	0.332832	0.000130985	0.000277084
	CCL5	0.573576	0.00483071	3.7295	-0.123566	0.00021347	0.000434845
	SLAMF7	0.544665	-0.00505134	3.52294	-0.848134	0.000465298	0.000913979
	FCER1G	0.502734	0.0218253	3.33828	-1.46255	0.000904834	0.00171606
	DCN	0.517429	0.00922302	3.28747	-1.62609	0.0010809	0.00198165
	TLR4	0.504753	0.00256787	3.22632	-1.81969	0.00133476	0.00236812
	CYTIP	0.489614	-0.0149841	3.14691	-2.06592	0.00174693	0.00300253
	CD27	0.482064	-0.000893391	3.0485	-2.36286	0.00241977	0.00403294
	AXL	0.411876	-0.0114541	2.69725	-3.34829	0.00722383	0.0116856
	TAGLN	0.406387	0.0259894	2.66308	-3.43793	0.00798871	0.0125537
	EPB41L3	0.417888	-0.00201368	2.60723	-3.58202	0.00939613	0.013978
	CD2	0.411212	-0.00941519	2.60696	-3.58271	0.00940341	0.013978
	CD68	0.407618	0.000590993	2.56334	-3.69319	0.010654	0.0154202
	CD74	0.380257	0.0240253	2.47682	-3.90692	0.0135805	0.019152
	CD8A	0.379682	-0.00215971	2.42701	-4.02672	0.0155707	0.0214097
	CD3e	0.353994	0.0053297	2.24757	-4.43855	0.0250319	0.0335793
	CXCL11	0.314368	0.0268001	2.17571	-4.5948	0.0300374	0.0393347
	TMEM45A	0.327968	0.010322	2.12492	-4.70221	0.0340754	0.0435848
	ADAMDEC1	0.323085	-0.00260806	2.06586	-4.82399	0.039348	0.0491851

## Sheet: Table S4
Suppl Table S4. Variance-Partition by gene
gene	patient	site	residual
FBN1	0.369924	0.133124	0.496952
TCF7L1	0.441063	0.00885184	0.550085
CCL5	0.530574	0.0442509	0.425175
FN1	0.271164	0.174663	0.554173
ADAMDEC1	0.583887	0.0132171	0.402896
CTSK	0.230138	0.160948	0.608913
COL3A1	0.325991	0.153748	0.52026
CD74	0.464275	0.0222989	0.513426
TIMP3	0.240632	0.190137	0.569231
POSTN	0.168238	0.203837	0.627925
CXCL9	0.668411	0.0545702	0.277019
SALL2	0.575312	0	0.424688
NUAK1	0.30243	0.123327	0.574243
SLAMF7	0.524189	0.0424146	0.433397
CYTIP	0.392971	0.0470921	0.559937
TAP1	0.649001	0	0.350999
FCER1G	0.423441	0.0410534	0.535506
COL5A1	0.351924	0.129917	0.518158
ABCC3	0.494983	0.00220918	0.502807
THBS2	0.222161	0.174534	0.603305
COL1A2	0.479204	0.0862548	0.434541
CD3e	0.456379	0.0210989	0.522522
OLFML3	0.391508	0.0666407	0.541851
ADAM12	0.173737	0.13844	0.687823
CRISPLD2	0.387103	0.0747982	0.538099
INHBA	0.188228	0.15965	0.652122
GFPT2	0.388311	0.00442037	0.607269
SPARC	0.364497	0.110394	0.525109
FAP	0.245845	0.145876	0.608279
PDGFRB	0.384699	0.0649212	0.55038
LUM	0.202925	0.179807	0.617268
CD3D	0.425754	0.0198617	0.554385
VCAN	0.229557	0.0997681	0.670675
EPB41L3	0.287176	0.0319112	0.680913
DCN	0.381825	0.047711	0.570464
LRRC15	0.182908	0.155347	0.661745
SLAMF8	0.325259	0.0165594	0.658182
CD27	0.392887	0.0375827	0.56953
COL5A2	0.194743	0.179566	0.62569
LOX	0.153459	0.172645	0.673896
COL11A1	0.215758	0.17547	0.608772
CD2	0.425961	0.0279941	0.546045
PDZK1IP1	0.601213	1.70159e-10	0.398787
TMEM45A	0.510022	0.0154647	0.474513
CD38	0.508289	0.00832253	0.483389
HMGA2	0.475303	0	0.524697
CD8A	0.458159	0.0319095	0.509931
AXL	0.457504	0.0356844	0.506812
CXCL11	0.632072	0.00857863	0.35935
CD68	0.430137	0.0226698	0.547193
FGF1	0.161715	0.172947	0.665338
CSF1R	0.471332	0.0107213	0.517947
TAGLN	0.387608	0.0495203	0.562872
TLR4	0.42766	0.0560879	0.516253
ZNF423	0.464942	0.000966017	0.534091
SUM Averg	0.383534	0.0754506	0.541015
range max	0.668411	0.203837	0.687823
range min	0.153459	0	0.277019

## Sheet: Table S5
Suppl Table S5. Normalized gene expression data of nanostring PrOTYPE assay in study cohort.
SampleID_clean	sample.origin	sample.site	FBN1	TCF7L1	CCL5	FN1	ADAMDEC1	CTSK	COL3A1	CD74	TIMP3	POSTN	CXCL9	SALL2	NUAK1	SLAMF7	CYTIP	TAP1	FCER1G	COL5A1	ABCC3	THBS2	COL1A2	CD3e	OLFML3	ADAM12	CRISPLD2	INHBA	GFPT2	SPARC	FAP	PDGFRB	LUM	CD3D	VCAN	EPB41L3	DCN	LRRC15	SLAMF8	CD27	COL5A2	LOX	COL11A1	CD2	PDZK1IP1	TMEM45A	CD38	HMGA2	CD8A
31.2	pelvic en bloc resection	nos (tumor only)	-2.74411	-4.25416	-3.69889	1.82296	-5.707	-0.901139	3.27444	1.97489	-0.0542564	-1.26509	-3.57678	-3.52277	-4.24001	-4.94148	-4.29417	-3.51355	-3.42183	-0.861553	-2.98411	-0.701344	2.54449	-6.4464	-3.12518	-4.49363	-2.81065	-2.49745	-6.10225	2.48434	-3.36744	-2.97688	0.433281	-6.87149	-2.85972	-3.86001	-0.170297	-3.59076	-8.611	-6.30661	-0.88827	-2.80026	-0.396275	-6.26193	-6.64831	-3.86031	-7.36272	-3.98834	-5.33809
257.1	parametrium	right	-2.32939	-5.2566	-2.74122	2.20941	-4.81741	-0.944869	3.30405	3.27461	0.38042	-0.836788	-1.15765	-3.91493	-4.35807	-4.18555	-3.34074	-2.93578	-2.96306	-0.153533	-1.1317	-0.710172	2.39982	-4.74351	-2.42624	-4.08079	-2.9273	-3.1616	-5.62081	2.2181	-2.9343	-2.94897	0.954926	-5.84738	-2.29966	-2.86669	0.279294	-2.26871	-5.22086	-5.0247	-0.842693	-1.3436	-0.629225	-4.89513	-4.1043	-3.83355	-5.8842	-5.40998	-4.29617
257.2	ovary	nos	-1.53643	-4.14937	-7.35693	0.820763	-8.37455	-3.01094	2.72347	0.838848	-1.1428	-2.67055	-9.29496	-3.72015	-4.33198	-7.49539	-6.39942	-3.85787	-3.57298	-0.450892	0.0823733	-2.10754	1.95416	-9.40346	-1.88705	-5.13708	-3.71028	-3.02262	-4.49989	3.48765	-6.45004	-1.77927	-1.30325	-8.27602	-4.7375	-4.03627	-0.605706	-6.23366	-8.69361	-9.3892	-1.50204	-3.71468	-4.20112	-7.81401	-8.2855	-2.04173	-7.44532	-7.63699	-8.54996
264.1	ovary	left	-3.43859	-3.33715	-2.25415	0.862561	-3.67556	-2.72896	2.53393	0.658574	-1.10367	-3.8455	-2.11289	-3.61029	-4.41786	-1.64111	-3.679	-5.15409	-3.39376	-2.29445	-2.08646	-2.7722	2.05422	-4.54919	-3.34076	-6.00503	-3.43343	-3.07678	-6.14484	1.00977	-4.16865	-4.44933	-1.38503	-5.3811	-4.3186	-3.2808	-1.96763	-5.16248	-4.64669	-4.69021	-2.18905	-3.30952	-3.34998	-4.56063	-6.06864	-3.5863	-4.19486	-2.08227	-3.85919
295.1	ovary	left	-4.26191	-5.44082	-2.7642	-0.0315015	-7.76473	-3.35199	1.18147	3.2238	-2.6044	-4.98296	-3.1052	-4.05326	-4.88533	-5.1226	-4.72632	-2.28526	-2.47418	-2.14491	-3.45533	-2.62787	0.684784	-6.17893	-2.65943	-5.86219	-4.33136	-4.85336	-6.7932	0.662983	-5.34773	-4.1934	-1.61927	-6.83499	-5.062	-3.66981	-1.33704	-7.76051	-5.76186	-6.80975	-2.87157	-4.08869	-4.24275	-5.95431	-2.77909	-5.69972	-5.47759	-7.41245	-5.83511
295.2	umbilicus	NA	-4.19389	-6.27192	-1.66939	0.0277792	-4.94283	-2.99623	1.93475	3.25026	-1.33014	-3.59405	-4.18737	-4.36504	-5.12757	-4.1075	-4.10057	-2.54104	-2.51435	-2.55524	-2.86139	-3.30884	1.50783	-4.87808	-3.04018	-6.43346	-4.45198	-4.30155	-7.5844	1.5206	-4.95553	-4.51518	-1.57568	-5.73913	-5.48399	-3.98872	-1.52722	-6.37678	-5.81208	-5.58711	-2.46902	-4.93108	-2.92483	-4.80003	-3.51522	-4.40377	-5.58581	-8.17048	-4.05373
313.1	uterus	NA	-2.68409	-4.73126	-2.59612	1.0803	-3.54822	-1.10239	2.61518	0.571341	0.971679	-2.92531	-4.56174	-3.57371	-4.96037	-3.9288	-3.82158	-4.56732	-3.17342	-2.50008	-2.31682	-1.20988	1.86623	-4.18481	-2.40349	-5.83329	-0.631647	-2.95235	-5.86619	2.2105	-3.24084	-2.66992	-0.0643023	-5.37928	-2.90586	-2.71573	0.809278	-3.95904	-6.28228	-5.56286	-1.98598	-5.09778	-1.73004	-5.29578	-4.25949	-3.19593	-5.15557	-4.61097	-4.45684
333.1	fallopian tube	right	-3.37099	-2.19898	-7.2155	-0.934119	-8.13496	-3.53754	-0.342818	-1.25674	-1.27955	-4.7692	-8.69279	-1.12142	-4.76575	-8.32289	-6.73568	-4.36315	-5.03566	-3.01027	-4.27034	-2.99153	-1.25906	-8.74883	-4.95431	-7.39732	-3.76039	-5.70901	-6.91789	0.511944	-6.12797	-3.05838	-2.21316	-9.18842	-4.03077	-4.90628	-3.00152	-8.06934	-8.26137	-9.1496	-4.12977	-2.94209	-5.00614	-7.46749	-7.61963	-2.54472	-7.31937	-3.09589	-7.45239
333.2	ovary	right	-3.30904	-2.55373	-5.86283	-0.229772	-7.69182	-2.82167	0.340564	0.131218	-0.233686	-2.36411	-7.10527	-1.69578	-4.69012	-7.09793	-5.62814	-3.86354	-3.82494	-2.09973	-4.20585	-1.64403	-0.715284	-7.93891	-3.68117	-7.01971	-1.26254	-5.97775	-5.0225	1.19753	-5.47941	-2.66312	-1.30307	-8.35577	-4.03975	-3.3556	0.105305	-8.28916	-7.86648	-7.86693	-3.62763	-2.47878	-5.51491	-7.68731	-5.90378	-3.6352	-6.50608	-3.4523	-6.22034
371.1	peritoneum	nos	-6.57815	-7.76362	-2.89554	-1.99619	-8.11025	-4.99198	-1.30397	2.04663	-2.15449	-5.98658	-4.06325	-4.19588	-6.74481	-3.22292	-4.58092	-3.59094	-4.15631	-4.43047	-2.88872	-5.48386	-1.64792	-5.51469	-4.68377	-7.56527	-6.24205	-8.35416	-9.23559	-0.654531	-7.95127	-5.74653	-4.76015	-6.37946	-6.9757	-5.187	-5.71631	-8.39256	-8.06674	-4.7131	-5.35538	-5.89733	-6.97391	-6.08023	-4.12034	-5.8835	-5.65557	-4.97181	-4.27445
371.2	ovary	left	-3.28351	-1.89918	-0.753654	-2.01336	-2.79003	-4.54385	-1.19469	-0.212848	-1.56617	-2.55952	-1.71054	-16.9107	-3.20224	0.606868	-0.504081	-2.97914	-3.20539	-17.6296	0.633903	-2.73718	-0.319186	-2.59661	-1.9959	-4.24503	-3.89581	-1.68611	-2.50043	-2.05793	-17.0184	-4.23364	-2.21009	-2.62119	-2.43313	-1.00204	-2.60004	-1.72451	-1.52421	-0.104361	-2.64291	-1.75474	-16.7191	-0.800743	-1.89371	-1.21546	-1.51298	-1.43786	-0.350848
385.1	ovary	right	-4.48574	-1.97983	-6.79831	-0.0865754	-9.20826	-3.51984	1.6681	-0.927396	-2.3954	-6.11968	-7.19007	-2.64094	-5.29548	-8.13986	-6.63503	-4.79737	-5.60117	-1.31415	-2.14518	-1.95238	1.6186	-9.14031	-3.51115	-7.50676	-3.38825	-3.75552	-4.83996	1.04819	-4.51703	-4.14541	-3.31232	-10.0393	-3.25511	-4.32917	-1.12033	-7.18845	-7.71997	-8.76348	-0.242565	-3.87111	-4.0551	-8.17156	-6.69714	-1.55574	-8.3731	-1.70527	-7.37992
385.2	adnexa	left	-2.87975	-2.16126	-5.50003	0.22506	-8.60059	-2.91155	2.5807	0.285902	-1.31676	-4.25458	-6.27313	-2.84104	-5.08207	-6.91411	-5.6625	-4.68814	-4.74291	-0.896215	-0.860708	-1.29505	2.28147	-6.59981	-2.16545	-6.80773	-2.27599	-5.40917	-4.76405	2.27109	-4.98661	-3.25637	-1.30981	-10.0166	-2.97691	-3.01814	0.237787	-6.72767	-7.91968	-6.22298	-2.08131	-2.78828	-2.50044	-7.93316	-6.2448	-2.85604	-6.90845	-1.24355	-6.26826
436.1	adnexa	right	-2.86836	-2.06237	-6.28562	1.44434	-8.82613	-2.16636	2.66028	-0.383425	-0.762442	-4.13176	-5.80171	-1.89878	-3.26103	-6.30627	-5.81139	-6.0517	-4.92915	-1.30593	-2.42026	-2.53672	2.16582	-7.78467	-2.78704	-6.47381	-3.338	-5.14925	-6.90418	1.98292	-4.51878	-2.56795	-0.480582	-7.70613	-3.79677	-4.05164	-0.0121908	-5.1636	-6.29722	-6.95328	-1.97205	-3.83656	-2.49242	-6.12307	-6.39369	-3.14713	-7.5979	-1.30509	-5.49378
436.2	ovary	left	-4.24469	-5.07532	-3.09329	0.0484358	-7.45158	-2.16115	1.48247	0.303511	-1.39847	-4.16222	-4.78715	-4.19709	-4.61593	-5.63963	-3.51356	-3.90377	-3.72403	-3.57722	-0.831274	-4.7358	1.65467	-4.79879	-4.73148	-6.09935	-4.65061	-4.76273	-4.8766	1.2833	-7.39219	-5.19488	-2.49663	-6.86771	-5.50977	-4.96316	-2.37899	-4.4792	-7.77063	-5.65899	-2.95873	-3.54184	-1.61723	-4.61431	-1.09587	-3.5551	-5.30007	-6.3218	-4.01241
462.2	ovary	left	-4.81313	-7.07946	-4.90916	-0.715536	-7.95335	-3.97287	0.777057	2.65991	-1.8614	-7.64029	-7.83193	-5.2298	-5.83091	-6.50993	-6.0543	-3.48949	-4.5412	-2.94782	-3.80085	-2.79887	-0.00395065	-8.5254	-4.63482	-7.91085	-6.21586	-7.3822	-8.0646	-0.0250911	-6.30893	-4.83697	-3.11426	-8.99741	-5.30881	-5.13377	-2.33404	-7.9308	-7.90043	-8.14857	-3.72368	-3.67599	-4.54764	-8.05141	-4.1444	-4.84303	-7.51572	-6.78164	-7.3214
527.2	ovary	left	-3.7462	-3.70482	-4.18433	-1.04926	-8.36125	-3.08724	1.1095	1.08142	-1.57183	-6.80878	-4.85546	-3.23996	-5.12961	-4.92476	-5.21017	-4.52059	-4.67505	-2.87966	-2.49986	-3.75378	1.4639	-6.99789	-3.28168	-7.23135	-4.27728	-4.86498	-6.39917	1.1506	-6.39496	-3.80493	-2.96749	-6.68988	-5.48079	-3.61901	-0.141941	-5.59525	-5.97992	-6.37595	-3.05088	-4.84479	-4.68063	-5.88648	-4.65754	-3.85251	-5.81113	-4.66664	-4.14441
592.2	peritoneum	nos	-4.78546	-4.81265	-4.15142	0.240261	-7.00412	-2.93845	1.7372	1.13672	-1.9829	-3.27102	-4.15009	-3.51884	-4.28482	-4.41024	-4.09385	-3.40948	-4.36659	-1.47514	-2.08654	-1.88622	0.673046	-6.01417	-3.3368	-5.30617	-3.65048	-5.20552	-5.72872	0.830952	-4.07885	-3.52324	-0.823383	-5.38268	-4.41935	-3.71911	-1.83194	-4.33468	-4.23126	-4.62284	-2.26774	-3.44186	-2.1894	-4.02999	-3.13889	-4.10534	-5.24696	-4.72413	-4.03514
637.2	fallopian tube	right	-2.96848	-4.17639	-2.92798	0.444498	-4.16414	-1.92905	1.79273	2.88075	-0.173019	-3.05639	-2.92118	-3.75994	-4.03112	-3.82382	-2.70207	-3.3804	-2.84686	-1.4305	-0.472157	-0.883029	1.04159	-4.67847	-3.05151	-6.53341	-1.26075	-2.85465	-4.29191	0.971556	-3.80053	-2.80883	-0.627997	-4.67131	-2.80717	-2.19795	-0.10822	-4.31235	-4.34302	-4.67455	-2.28882	-3.21466	-3.75476	-4.73634	-2.47304	-3.21061	-4.77376	-4.73407	-3.13009
661.1	ovary	right	-3.03358	-2.98571	-3.69283	1.76448	-7.59178	-1.84847	3.12019	0.740371	-0.108222	-2.86581	-4.2643	-3.06712	-2.81415	-3.36473	-2.88429	-5.14341	-4.5046	-1.39316	0.316929	-1.99113	2.76738	-5.12532	-2.27403	-6.23947	-1.88597	-2.93322	-4.62969	2.24125	-3.07294	-3.27168	-0.549622	-4.11709	-3.4979	-2.78135	-0.62038	-3.00264	-3.58896	-3.06215	-1.29487	-4.12644	-1.21813	-4.08306	-2.64375	-2.32731	-3.86988	-3.16425	-2.35502
661.2	peritoneum	urinary bladder	-2.86681	-3.44591	-4.05199	2.55469	-7.75832	-1.74493	2.61126	1.11162	0.402634	-2.68644	-4.34655	-3.12241	-2.97503	-4.19904	-3.39001	-5.24164	-3.86202	-1.09024	0.298529	-1.309	1.97651	-5.22246	-2.44054	-7.02069	-2.39071	-2.31957	-4.53451	1.65711	-3.09261	-3.2746	-0.197747	-4.16794	-3.20311	-3.08759	-0.690857	-2.24504	-3.58097	-3.72859	-1.66026	-3.7577	-1.07637	-3.63144	-3.09185	-2.77045	-4.67382	-4.03777	-2.7942
690.1	ovary	right	-2.754	-3.24783	-3.17937	0.597297	-6.94908	-1.90757	2.34687	3.08997	-0.292694	-3.55238	-4.24222	-3.07358	-3.2647	-4.41039	-3.29758	-4.26832	-3.59932	-0.414522	-1.075	-0.776211	1.4747	-5.00836	-1.63667	-4.88951	-1.10817	-4.20121	-3.36869	1.56143	-3.66356	-2.23427	0.445429	-4.32072	-3.35508	-1.7601	0.977045	-4.03976	-3.70046	-4.26329	-1.58871	-2.5696	-3.03574	-3.74024	-3.00204	-2.85725	-4.83541	-4.46331	-2.71935
690.2	uterus	endometrium	-3.73972	-3.26881	-3.54772	0.32444	-7.44269	-1.88365	1.51006	3.97722	0.114035	-3.61826	-4.32358	-2.86051	-3.31053	-4.78561	-3.954	-4.51624	-4.96901	-1.11727	-1.03884	-1.5281	0.671319	-4.63779	-2.01879	-7.06763	-2.6283	-5.09922	-4.85124	0.813277	-3.48171	-2.80832	0.266909	-4.58572	-3.64834	-2.77196	0.0650475	-3.57546	-3.59184	-4.16784	-2.05038	-4.3293	-2.50233	-3.99097	-2.51654	-2.90278	-4.85434	-4.12518	-2.61436
748.1	fallopian tube	left	-3.48946	-2.49349	-6.6658	-1.57791	-9.35136	-3.8909	1.78213	-1.03127	-2.07369	-5.5662	-6.98639	-2.01306	-4.21279	-6.17009	-5.17223	-7.14809	-4.97225	-0.909511	-3.29314	-3.30787	1.01906	-7.83597	-2.93364	-6.82911	-4.12626	-6.99944	-7.22879	1.26879	-5.97001	-3.32944	-1.4871	-7.06698	-5.63688	-4.36853	-1.04366	-6.21968	-6.42252	-6.4353	-2.9531	-4.7062	-4.74471	-7.22449	-5.64762	-2.88535	-6.48926	-1.45718	-4.61092
748.2	ovary	left	-4.25654	-3.70236	-5.07953	0.536095	-7.14717	-2.95427	1.92393	2.22585	-1.55543	-3.46767	-5.37158	-3.05022	-4.11571	-5.08819	-4.55076	-3.26009	-4.12415	-1.37053	-2.60322	-2.10327	0.800934	-5.86962	-2.69575	-6.29184	-2.95871	-4.82282	-5.48172	1.22556	-4.03809	-3.59621	-0.550766	-5.54172	-3.78301	-3.61706	-1.31294	-4.47748	-4.99114	-5.25108	-2.18234	-3.5658	-2.33688	-5.15778	-3.34194	-3.0251	-5.12728	-5.09128	-4.39753
325.1	peritoneum	pelvis	-2.5718	-5.27186	-4.2452	2.80716	-6.58411	-1.21675	3.85374	2.23786	0.247054	-0.830405	-4.91956	-5.05787	-3.16007	-5.94983	-4.56826	-5.18122	-3.55716	0.781559	-1.26578	0.112267	2.88971	-6.52187	-2.39696	-3.78789	-2.24192	-2.65936	-5.50962	2.9682	-2.0567	-2.70737	0.901514	-6.61681	-1.89429	-3.32805	0.0404216	-3.71114	-6.1788	-6.69605	-0.336282	-1.24044	-0.582761	-6.31092	-4.01158	-3.02067	-6.80076	-6.25896	-5
325.2	peritoneum	pelvis	-2.99377	-5.40793	-4.93539	1.85518	-7.52875	-1.67728	3.11251	2.17027	-0.329591	-1.45153	-5.73867	-5.22112	-4.15717	-6.33482	-5.16962	-5.40462	-4.20052	-0.130568	-1.27259	-1.01192	2.28758	-7.03982	-2.83465	-5.14858	-2.17661	-3.44538	-5.65408	2.21854	-2.83863	-2.86576	-0.0380073	-7.27494	-2.71237	-3.59646	-0.506935	-4.16769	-7.13732	-7.61051	-0.92262	-2.74171	-1.33597	-6.79716	-4.02031	-4.21524	-7.1667	-6.98383	-5.47361
798.1	parametrium	right	-3.67441	-3.73649	-5.53883	1.75824	-8.39599	-2.61401	2.28226	0.941998	-0.0243629	-3.34827	-6.60021	-3.40685	-3.87742	-6.09362	-5.46726	-4.36632	-3.97478	-0.74076	-2.41591	-1.58754	1.48304	-7.83995	-3.09988	-5.09613	-4.14424	-4.9804	-7.1994	1.49029	-4.18971	-2.87549	-0.596106	-7.76141	-3.03905	-4.39845	-1.37439	-6.00846	-6.06299	-7.21801	-1.8879	-2.05075	-2.39134	-7.36597	-4.53876	-3.08952	-7.55696	-4.38231	-5.92756
819.1	ovary	right	-4.36725	-1.60438	-2.97485	0.157168	-4.87378	-2.62768	0.886511	0.4039	-1.57459	-5.6432	-3.79424	-3.38475	-3.82656	-3.06178	-3.58777	-3.74093	-4.06672	-3.51872	-0.279876	-4.23593	1.50401	-5.09536	-3.9421	-5.74384	-4.17226	-2.76982	-5.58412	0.740993	-20.1021	-4.73248	-3.83436	-4.7049	-19.8046	-2.91581	-2.47431	-4.22324	-4.6079	-3.71856	-2.78804	-4.83843	-3.05566	-4.62137	-2.27699	-3.19962	-5.59664	-4.74393	-1.59805
819.2	parametrium	right	-2.81087	-3.55577	-2.55726	2.22993	-4.72888	-1.69402	2.79779	2.23317	0.407472	-3.46031	-3.44765	-4.92017	-4.4811	-3.84185	-5.25016	-2.79799	-3.03758	-1.71505	-0.948689	-1.33111	2.52869	-6.00932	-3.21393	-5.1273	-2.76428	-2.96493	-7.12882	2.66866	-4.40639	-4.02193	0.00415974	-6.03387	-3.15779	-3.85671	-0.352924	-4.21965	-5.99134	-6.21745	-1.06566	-3.24282	-0.311811	-5.38333	-3.20953	-3.1378	-5.72633	-6.43548	-4.01287
823.1	adnexa	right	-4.30066	-5.54101	-3.9509	0.0201357	-3.93151	-3.04301	0.919789	3.20312	-1.52446	-4.68824	-4.67269	-5.09777	-5.34365	-4.33591	-4.61842	-2.98117	-2.55661	-2.74631	-2.27096	-2.2936	0.163128	-5.46738	-3.6057	-6.71993	-3.82475	-4.74587	-7.33367	0.612949	-5.20547	-4.06392	-1.46456	-6.07689	-4.0075	-3.56609	-1.67932	-5.2582	-6.56488	-5.98483	-2.9614	-4.55949	-2.81307	-5.08481	-3.74871	-4.65495	-5.20909	-7.27639	-4.51308
823.2	serosa	uterus	-3.91102	-2.29838	-3.89301	0.492366	-4.90302	-1.18438	1.62551	0.886839	-0.785982	-4.87888	-3.82344	-3.41395	-3.59272	-2.4129	-2.74625	-3.35509	-3.79894	-2.11852	0.153273	-3.75699	1.54521	-4.57204	-2.64414	-7.09496	-3.1213	-1.9712	-5.1279	1.63264	-3.77319	-3.27627	-1.26122	-3.28345	-5.06063	-2.50613	-1.30017	-3.35199	-4.37409	-4.78017	-1.54378	-5.45259	-3.34265	-4.97252	-2.60063	-2.96578	-4.07333	-3.18818	-1.68613
830.1	ovary	right	-3.34037	-2.8651	-1.22737	0.875139	-3.00586	-1.6355	1.85034	2.50387	-0.878198	-4.53882	-1.03794	-2.65349	-3.9425	-1.99992	-2.81007	-3.29724	-2.70206	-1.58758	-1.19673	-2.4423	1.70539	-3.39487	-2.87163	-6.00683	-3.65042	-4.82488	-5.95177	1.62232	-4.39476	-3.39137	-1.05722	-3.69285	-4.25376	-3.12218	0.212663	-5.0426	-4.90003	-3.82663	-2.39027	-4.54557	-1.62261	-2.77333	-3.72941	-2.64699	-4.50348	-3.37929	-1.80219
830.2	adnexa	left	-3.23033	-3.0555	-3.03461	0.538865	-4.45139	-1.7599	2.20995	2.54552	-1.27606	-4.42547	-2.87131	-2.43178	-4.02063	-4.14087	-4.33523	-3.61956	-3.39547	-1.04122	-2.29956	-1.88654	1.48792	-5.3772	-2.45054	-5.87244	-4.0227	-5.30228	-6.07286	1.43644	-3.79178	-2.45654	-0.316994	-5.54091	-3.70101	-3.46563	0.623965	-4.71919	-5.94036	-5.35584	-2.16598	-4.19032	-2.13917	-4.81868	-3.60743	-3.00848	-4.90357	-3.68898	-3.96383
910.1	ovary	right	-4.28748	-2.60514	-5.6606	0.0288187	-6.8815	-3.47549	0.875687	0.593022	-2.52827	-5.91396	-6.632	-3.46644	-5.53879	-6.33249	-4.33672	-6.26319	-2.65776	-3.51443	-1.35594	-3.63219	0.756857	-7.36609	-3.40922	-7.33652	-4.52788	-3.94462	-6.13238	0.761314	-5.17821	-4.59722	-2.22467	-8.29752	-4.9396	-3.15091	-1.11213	-6.81589	-8.20052	-5.43674	-2.74943	-5.3018	-4.35285	-5.62909	-4.40015	-4.5596	-7.18931	-4.58171	-4.92765
910.2	pelvic en bloc resection	tumor infiltrating fat	-4.3549	-4.86361	-2.29976	0.32076	-2.98904	-2.7922	1.10606	1.24083	-1.02688	-3.28985	-2.07125	-6.04427	-6.93845	-2.60963	-2.71688	-2.57968	-2.99687	-2.98029	-3.27659	-3.28145	0.35088	-4.36844	-4.78949	-6.48088	-4.6146	-4.65055	-7.59414	0.335935	-4.95403	-4.15755	-1.57674	-5.71492	-4.88303	-4.18286	-1.91159	-5.18888	-6.15851	-4.29859	-3.16426	-3.71232	-3.18525	-4.84135	-5.34358	-5.13924	-4.70783	-5.49343	-3.8007
425.1	peritoneum	abdominal wall, right	-1.62924	-4.49657	-4.11993	3.07568	-6.01592	-0.23075	5.08189	2.03946	0.869921	-0.118401	-5.7664	-4.06303	-3.22349	-5.12585	-3.51853	-4.60999	-2.3759	1.62779	-2.26195	0.65918	3.80501	-5.69315	-1.36287	-2.67976	-0.851798	-2.14813	-3.76331	3.86857	-1.10784	-1.55766	1.87408	-6.59064	-0.83718	-2.09253	1.32688	-2.25681	-6.16505	-5.90128	0.614211	-0.806144	0.414521	-7.02652	-4.617	-2.49927	-6.06318	-5.38352	-5.13604
425.2	ovary	NA	-2.6352	-4.08953	-4.5458	1.14632	-7.87061	-1.66947	2.59821	1.85441	-1.479	-2.69515	-5.12805	-3.58244	-4.56029	-6.50601	-4.80693	-4.70286	-3.72381	-0.572711	-2.46269	-1.35351	1.84358	-6.60674	-1.80684	-4.69335	-2.36858	-4.18564	-4.98396	1.54815	-3.05984	-2.03129	0.441882	-6.9456	-2.81506	-2.78116	1.6212	-4.48788	-6.8871	-7.23756	-1.76921	-3.43832	-3.03505	-6.90058	-5.15316	-3.76224	-6.95601	-5.79794	-5.09028
556.2	ovary	right	-2.8687	-4.88426	-4.82542	1.48924	-4.80923	-1.75854	2.76631	2.19518	-0.707264	-2.68385	-5.53203	-4.19109	-4.00942	-5.79572	-4.86507	-4.83964	-3.21351	-0.281532	-2.60905	-0.809937	1.89749	-6.40665	-2.54286	-5.50885	-3.64428	-4.42354	-5.93014	1.91769	-3.41205	-3.0084	0.0331271	-7.78398	-2.04552	-3.25792	0.0487372	-5.05236	-6.72654	-7.06849	-1.46202	-2.55143	-1.81139	-7.15505	-5.18914	-4.03529	-6.93101	-5.98809	-6.11258
922.2	omentum	NA	-2.74216	-2.92482	-1.92348	1.41169	-4.34185	-1.61887	3.30472	3.65095	-1.28909	-3.21079	-0.500266	-3.35366	-2.47107	-2.69971	-1.43911	-3.15236	-2.82271	0.17963	-1.47892	0.00550538	2.28742	-3.01087	-0.652315	-4.24431	-1.03712	-3.68529	-3.58399	1.08708	-3.4344	-1.95765	-0.346772	-3.93685	-3.08442	-1.47765	1.26833	-6.86117	-4.39787	-3.45603	-1.49174	-3.40599	-3.72006	-3.29587	-4.06692	-3.00568	-4.03298	-5.89645	-2.24176
582.1	serosa	colon	-1.6708	-3.71829	-5.92494	2.41455	-7.76073	-0.170908	4.55474	0.42147	0.597767	0.170963	-6.35922	-3.38971	-3.07335	-7.69713	-6.03409	-5.64859	-4.15258	1.0136	-3.36269	-0.274956	3.67799	-8.05268	-2.60795	-3.39739	-3.44026	-3.37927	-5.76268	3.41701	-2.00581	-2.25515	1.4151	-7.36941	-1.75786	-4.07608	0.718874	-1.7162	-7.36358	-7.82785	0.0624254	-1.95338	0.362647	-6.81316	-5.48185	-3.01613	-8.17544	-4.39017	-6.15479
582.2	ovary	nos	-1.98065	-3.35102	-3.79148	0.61932	-8.89731	-1.30354	2.51167	1.56354	0.240814	-2.48682	-5.81774	-3.11057	-4.34755	-5.47383	-4.26211	-5.17413	-3.84048	-0.222885	-3.16748	-0.148388	1.88772	-6.02202	-1.04601	-4.49435	-0.276901	-4.13035	-2.90776	1.93624	-3.47155	-1.09105	0.714298	-6.26897	-2.71806	-2.23271	2.15936	-4.90888	-7.55342	-6.91197	-1.75012	-3.2505	-2.84509	-6.72736	-4.29125	-3.50551	-6.76772	-6.03047	-4.31897
679.2	ovary	right	-3.73595	-5.60327	-4.54831	-0.00680454	-6.5062	-2.98546	1.60413	1.2625	-1.8688	-4.36337	-3.28365	-5.53169	-6.19953	-5.2791	-4.69955	-4.21051	-4.028	-2.00359	-2.57965	-2.14138	1.09305	-6.37412	-3.08942	-6.41688	-2.5441	-4.31472	-5.02009	0.943106	-5.10097	-4.24476	-1.40259	-7.22179	-4.61526	-3.07906	-0.642803	-5.95945	-7.32275	-6.37789	-2.39321	-4.19364	-3.46562	-5.75127	-4.39384	-5.70912	-6.07703	-7.15391	-5.0669
741.1	ovary	left	-2.34216	-2.51976	-3.43253	2.09256	-6.82124	-0.880717	3.99845	1.66891	0.546174	-1.82835	-4.33793	-2.50096	-2.9934	-3.73202	-3.49494	-4.88557	-3.12219	0.617567	-2.2725	0.363269	2.55453	-5.00327	-1.78352	-4.49489	-1.57609	-2.74185	-4.20211	2.65863	-1.82515	-1.91835	1.4909	-5.29867	-1.20532	-2.74158	0.558462	-3.63323	-5.33295	-4.60067	-0.425056	-1.76842	-0.648178	-5.13883	-5.16994	-2.70961	-5.30461	-1.95363	-3.69211
741.2	fallopian tube	left	-4.04882	-5.44508	-1.63647	0.329776	-3.62895	-1.89886	0.966788	3.51198	-1.07188	-2.7901	-1.57601	-4.7188	-3.64964	-2.51481	-2.60195	-2.31228	-2.43004	-2.46228	-1.85468	-2.61993	0.953079	-3.57146	-4.63124	-6.47702	-4.34558	-4.53098	-7.01128	0.567477	-3.93508	-3.51811	-0.862641	-4.0004	-3.63758	-3.49141	-1.31044	-5.45297	-4.84887	-4.06468	-2.93967	-4.24649	-3.50929	-3.33097	-3.48365	-4.66972	-4.96109	-8.07799	-3.39008
799.1	adnexa	right	-4.08403	-2.66273	-5.38473	-0.438369	-7.25803	-2.89354	1.27397	0.182802	0.827673	-4.41909	-5.6512	-1.77108	-4.47225	-5.48904	-5.15254	-5.96974	-5.59085	-1.7186	-2.08435	-3.15471	0.844284	-7.10762	-2.80576	-6.94252	-4.31174	-5.14345	-7.61284	1.21414	-5.23076	-3.29727	-1.4975	-6.65301	-4.69392	-4.62666	-1.26363	-5.87049	-6.71036	-6.68772	-2.84662	-4.62828	-3.09193	-7.5081	-5.6809	-2.50939	-7.22703	-4.28487	-4.58428
799.2	peritoneum	abdominal wall	-2.72821	-2.93666	-5.08325	1.70849	-6.67089	-0.916229	3.15751	0.807358	1.43573	-0.599235	-4.87141	-2.21182	-3.48225	-5.09662	-5.3489	-5.14863	-4.80439	-0.0906486	-2.11514	-0.641568	2.30849	-6.95016	-2.48353	-4.46181	-3.38033	-3.55105	-6.96879	2.33507	-3.14623	-2.56173	0.683842	-6.2086	-2.46918	-4.33	-0.297096	-2.81929	-5.98995	-6.10057	-1.12935	-2.86187	-0.56237	-5.76896	-5.71219	-2.23197	-6.46624	-4.66653	-4.70856
815.1	ovary	right	-5.20924	-4.75949	-4.83413	-1.61267	-7.86676	-3.66503	0.454705	1.20565	-1.30249	-3.70868	-4.99199	-2.65008	-5.64528	-6.4792	-5.76126	-5.22438	-4.63479	-3.20679	-4.22033	-3.97252	-0.350762	-6.97939	-3.65855	-7.88567	-5.84085	-6.89601	-8.71032	-0.563148	-6.16685	-3.58246	-2.43387	-7.24098	-5.11345	-4.90874	-1.35131	-7.56668	-8.02535	-7.50944	-4.04991	-5.79643	-3.95162	-6.40412	-4.55797	-3.51447	-7.70743	-5.64111	-6.193
815.2	serosa	appendix	-3.57167	-4.21037	-3.57826	0.294486	-7.20567	-2.15919	2.87758	1.43278	-0.314605	-2.3035	-3.24121	-2.37511	-3.94282	-4.71008	-4.49988	-3.64304	-3.75544	-0.71155	-2.62634	-1.79731	1.69264	-5.8134	-2.95439	-4.88648	-3.06008	-4.96862	-6.87554	1.67691	-4.17102	-3.36725	-0.0764525	-5.85231	-3.05547	-3.99435	-0.792456	-4.43457	-6.85487	-6.00732	-1.65939	-3.43494	-2.23489	-5.71223	-4.49722	-3.23599	-6.23143	-4.0978	-3.95101
826.1	ovary	nos	-4.57086	-3.28024	-1.98246	-0.596281	-4.6952	-2.6813	0.624068	2.03948	-1.76641	-6.30762	-2.72371	-2.96185	-4.64791	-1.83222	-2.10076	-2.8353	-3.35006	-2.47923	-1.22625	-3.58734	0.682665	-3.80127	-3.6907	-7.92071	-3.33253	-4.71445	-5.80403	0.558404	-4.96234	-3.77038	-2.21908	-3.95518	-4.95781	-2.99854	-1.66221	-4.80807	-4.4128	-2.97911	-2.4306	-5.57135	-4.06514	-4.19921	-2.68378	-3.13838	-4.07961	-3.38986	-2.04779
826.2	peritoneum	nos	-3.77047	-6.33452	-3.9635	-0.444951	-5.18154	-2.73275	2.70169	2.5645	-1.71398	-2.86489	-4.26905	-5.63587	-6.74569	-4.39985	-4.41003	-4.28592	-2.73883	-1.30788	-2.6757	-1.43047	1.72121	-5.77082	-3.10042	-4.97548	-2.09257	-3.4279	-4.63632	1.6659	-4.36719	-3.84905	0.130335	-6.8534	-3.65065	-3.25184	-0.888162	-6.09799	-7.29896	-5.99455	-2.13709	-3.46619	-3.93039	-6.22129	-1.52157	-5.16628	-5.91644	-6.45074	-5.11663
832.1	ovary	right	-4.3185	-2.28137	-8.20407	-0.664041	-7.84003	-3.95724	2.33854	-1.94561	-0.0476541	-8.07892	-8.17547	-2.24662	-4.83715	-8.02797	-6.75645	-7.77271	-6.05891	-2.23361	-3.91349	-4.00282	1.27158	-8.90958	-4.00725	-8.9731	-4.41704	-6.70627	-7.76024	1.28421	-5.33212	-4.15094	-3.08008	-8.75356	-3.99657	-5.61453	-0.988765	-7.71552	-8.15908	-9.1177	-3.16579	-3.74334	-3.2302	-7.5876	-7.44111	-2.45187	-9.41085	-1.88289	-6.66377
883.1	ovary	right	-2.39637	-3.888	-2.51525	1.10557	-6.3591	-1.22541	3.79568	2.45752	-0.1876	-2.46744	-2.37985	-3.50265	-3.53476	-3.64658	-3.66704	-4.4161	-3.77438	0.265301	-3.43256	-0.44694	3.08417	-5.06129	-1.73807	-4.17025	-2.29297	-3.96231	-5.24157	2.80365	-2.63574	-2.22983	1.24178	-5.38282	-2.22341	-2.94164	0.947585	-5.27556	-7.54065	-4.94079	-1.08606	-2.39612	-2.81449	-4.86382	-6.61469	-4.39014	-5.799	-6.46368	-3.96163
883.2	peritoneum	uterus, parametrium	-1.99994	-2.65119	-2.02231	-0.404786	-6.37104	-1.13141	1.72079	2.24415	-2.1403	-4.73492	-2.04152	-2.1412	-3.84624	-3.06095	-3.86412	-3.57277	-4.2226	-0.931732	-2.04518	-1.1217	1.52192	-4.58	-0.508678	-4.21599	-2.76765	-4.88559	-4.6782	1.21274	-4.38959	-1.28287	-0.159342	-4.80618	-4.75421	-1.84502	2.39279	-5.36352	-5.10513	-4.46369	-2.37198	-4.38063	-5.30602	-4.42794	-5.16796	-3.51624	-4.36452	-4.35979	-2.94811
893.2	omentum	NA	-1.68169	-2.53049	-3.56157	1.69978	-6.5649	-1.41075	3.52882	1.58303	0.343574	-2.37166	-3.68264	-2.27597	-3.36234	-3.52111	-4.76425	-5.3471	-4.15728	0.541223	-2.54862	-0.777863	3.4302	-5.60203	-0.999834	-4.67843	-2.80594	-3.73544	-6.11991	3.2522	-3.04601	-2.30934	0.826738	-6.44036	-2.26223	-2.77066	1.31812	-4.64583	-7.53602	-4.93045	-0.728647	-2.54185	-0.876046	-5.47422	-7.12791	-2.79552	-5.76227	-2.6915	-4.93295
922.1	ovary	left	-2.61751	-4.08888	-1.0332	1.75148	-3.51455	-1.47502	4.401	3.65905	-0.858238	-1.8257	0.136946	-4.06499	-2.46373	-1.2585	-1.55529	-2.5911	-2.76424	0.967402	-2.18448	0.266555	2.81574	-2.07109	-0.343306	-4.09155	-0.657367	-4.03502	-4.05925	2.47274	-3.20512	-2.96795	0.606744	-2.96013	-1.68054	-1.21823	0.099076	-4.48846	-5.04306	-2.73865	-0.565573	-2.88986	-1.83387	-1.92726	-4.36815	-2.9343	-4.17382	-6.00914	-1.63263
934.1	peritoneum	pelvis	-1.7871	-4.0302	-1.01781	2.51077	-3.16112	-0.231784	4.65371	3.15535	0.757247	-2.65513	-1.43218	-4.15745	-3.17768	-1.47771	-2.01672	-2.85981	-1.49297	0.214475	-0.374499	-0.319752	3.73765	-3.76004	-1.06432	-4.0777	-0.778106	-3.38332	-4.79611	3.69724	-2.52243	-1.83718	1.13938	-4.51003	-1.80845	-1.89496	1.3093	-3.23988	-4.7432	-4.02892	-0.314349	-2.52935	-1.45659	-3.51092	-4.13345	-2.73082	-3.95434	-4.96411	-2.53778
74.1	omentum	NA	-1.81704	-5.16963	-1.78077	2.70203	-2.40715	0.0559418	3.46714	1.18087	-0.0817298	-1.46464	-3.49987	-3.80597	-4.68266	-3.0006	-3.43212	-2.29025	-2.74794	-0.955336	-2.67719	-0.571169	2.81493	-5.32279	-2.71381	-4.79678	-2.58142	-1.87976	-6.12702	3.29465	-2.90662	-3.10049	1.35129	-5.60215	-2.03593	-2.52206	0.576235	-2.95058	-5.20972	-5.30264	-0.202196	-2.26734	0.458871	-3.74927	-3.96778	-3.41879	-5.25291	-6.24264	-3.62129
320.2	ovary	right	-3.34132	-5.95898	-2.62903	2.49984	-5.28701	-1.35974	2.12099	1.62356	-1.09916	-2.38181	-2.49001	-3.73283	-5.22967	-3.05991	-3.34886	-3.80724	-3.38036	-1.26542	-2.36701	-0.832973	1.63114	-5.2704	-4.0722	-5.48826	-4.2106	-3.29847	-7.30542	1.58788	-3.18653	-3.34361	-0.585636	-6.70303	-2.69975	-3.66019	-0.916252	-5.16694	-6.72153	-5.0479	-2.06327	-2.55402	-1.03625	-4.03458	-5.28368	-4.11159	-4.83582	-6.85755	-4.89607
475.1	ovary	nos	-2.22953	-3.38842	-3.274	2.4904	-5.98719	-0.178792	4.15515	0.946194	-0.514397	-0.989889	-3.83436	-3.06516	-3.27007	-3.85321	-3.44959	-3.79156	-3.65353	0.485248	-1.58333	0.026385	3.16149	-4.73482	-1.85668	-4.13235	-1.6836	-3.27832	-5.59595	3.36055	-2.00492	-2.10889	1.16995	-4.66627	-1.31132	-2.78971	0.466545	-2.56403	-4.24736	-4.70417	0.0426468	-1.44225	0.736412	-4.09734	-2.43257	-2.77141	-5.45369	-5.16925	-3.14581
482.2	omentum	NA	-1.59479	-5.61981	-1.81684	3.19645	-5.66276	-0.561391	4.01586	2.9515	0.561916	-1.5396	-3.52429	-3.45609	-4.0951	-2.97624	-3.33161	-3.85179	-3.08474	0.859899	-1.80379	0.803326	3.53851	-3.88433	-1.3774	-4.79585	-0.690559	-1.97379	-5.98839	3.58928	-1.81905	-2.05231	1.98186	-5.60487	-1.05367	-2.12573	1.32749	-3.51915	-7.15172	-4.01445	0.15581	-1.17769	0.628027	-3.43731	-4.20836	-2.9779	-5.61693	-7.11783	-3.44587
679.1	adnexa	left	-4.42312	-3.48051	-3.41677	0.256873	-6.45325	-1.89724	0.384568	-2.15349	-2.46679	-5.6377	-3.76881	-3.37922	-3.66902	-2.94076	-3.33069	-5.11177	-5.42375	-3.14705	-0.841594	-3.27563	0.885323	-4.08986	-3.3371	-6.79278	-3.37583	-3.49127	-4.69323	1.3256	-3.69337	-3.75392	-2.71672	-4.11441	-5.03741	-3.25012	-2.57668	-2.88515	-2.67079	-3.13401	-2.36746	-5.63359	-1.31316	-2.42825	-2.94214	-3.13134	-4.2375	-3.96974	-2.36189
839.1	lymphnode	infrarenal	-3.08695	-5.90769	-0.501242	2.24135	-3.07376	-2.00988	1.95303	2.83425	-1.66626	-0.934918	0.0476567	-4.17206	-4.84156	-0.818146	-0.989012	-1.17175	-2.95758	-1.08884	-2.54453	-1.00674	0.60612	-2.85623	-3.51327	-5.17565	-2.91954	-4.45516	-6.70158	1.03451	-3.36996	-2.94867	-0.308379	-3.90887	-3.27176	-2.66477	-0.642777	-5.25909	-4.70267	-2.67034	-1.79346	-1.95399	-3.381	-2.16668	-3.52526	-4.02133	-2.41839	-8.2537	-2.51645
556.1	omentum	NA	-1.75837	-5.34542	-3.71519	3.41686	-6.26494	-1.33509	3.81744	0.950433	-0.020514	-1.71002	-4.53001	-4.61237	-3.00468	-5.15032	-4.08579	-4.76095	-4.90061	1.15281	-3.39024	1.34641	2.59375	-5.63851	-1.72871	-4.38367	-2.05604	-2.71468	-5.85422	2.58541	-1.96137	-2.82593	1.20839	-6.91544	-1.56458	-3.24419	-0.128251	-3.83476	-5.73601	-5.95766	0.0654759	-0.32587	1.11949	-6.01251	-5.13587	-3.47082	-6.64674	-6.79401	-4.95493
563.2	omentum	NA	-2.76058	-2.52886	-2.23657	0.956317	-5.50336	-1.55996	3.04969	1.48946	-1.42524	-2.66032	-1.34449	-2.1388	-2.94353	-2.41065	-2.07045	-3.37046	-4.11128	-0.296651	-1.04731	-1.32749	1.43521	-3.36647	-2.33062	-5.70461	-2.15731	-4.06636	-4.58317	2.06561	-2.65651	-2.02537	0.11939	-3.49571	-1.83282	-1.69289	0.134124	-2.99863	-2.33304	-3.20164	-1.24817	-1.97037	-2.53217	-2.72256	-2.18068	-2.2516	-3.64741	-3.73406	-1.73266
637.1	ovary	right	-3.98706	-2.26511	-2.76131	-0.684453	-5.95305	-1.45899	0.765198	0.0918329	-1.87113	-5.30744	-2.8291	-2.23134	-3.32084	-2.57623	-2.40827	-4.72706	-5.14596	-1.97347	-0.28111	-3.1997	1.14116	-3.30017	-2.57388	-7.82308	-2.14001	-3.17664	-4.20394	2.0459	-3.2212	-2.85754	-1.50885	-2.84555	-5.01115	-2.1877	-1.0419	-2.05457	-2.12239	-3.06084	-1.77613	-4.8022	-2.1186	-3.53073	-2.50208	-1.85483	-2.80145	-3.40815	-1.30991
792.1	ovary	left	-0.705755	-4.26259	-1.4472	3.91188	-3.96592	0.78145	4.56929	2.4628	1.27678	0.0985949	-3.41099	-4.11192	-2.90273	-1.53413	-0.69628	-3.48275	-2.7238	0.902835	-1.13567	1.48129	3.7609	-3.0856	-0.917478	-2.9647	-0.201648	-1.36459	-3.6075	3.62706	-0.906469	-1.2202	2.47483	-4.1248	-0.464677	-1.23159	2.08032	-1.59608	-4.78455	-2.93724	0.217478	-0.673365	0.410314	-3.21307	-3.48454	-3.22523	-3.71241	-5.64926	-2.64714
795.1	ovary	left	-2.75454	-5.01402	-3.05278	2.13499	-8.13757	-1.45476	2.34179	1.57487	-1.76392	-3.77775	-5.47308	-3.41589	-4.7169	-4.51822	-4.46909	-4.37246	-4.47966	-0.584806	-1.88916	-0.770302	2.17069	-5.77422	-2.49041	-5.78528	-2.15596	-3.62423	-5.87064	2.05348	-3.61875	-2.54783	-0.328777	-6.9687	-2.59085	-2.81815	0.317477	-5.07201	-5.87172	-6.06481	-1.98668	-2.91241	-2.77889	-5.76972	-3.71766	-4.28284	-5.49124	-6.50524	-4.5515
906.2	unk	NA	-1.96822	-3.47272	-3.31191	1.59706	-5.42641	-0.790791	3.97819	0.456302	-0.565008	-1.25373	-5.15919	-2.35772	-3.64216	-4.01168	-2.823	-4.87846	-3.88921	0.322048	-1.68044	0.238511	2.35458	-5.01053	-1.58681	-4.42198	-1.33362	-3.07446	-4.79092	2.92601	-1.59144	-1.34821	1.65525	-5.10547	-1.66195	-2.21577	0.938047	-3.64807	-3.70594	-5.21866	-0.427688	-1.44893	-2.4238	-3.66208	-4.51009	-3.3614	-5.07124	-5.35096	-3.0575
906.3	unk	NA	-2.31935	-4.66316	-3.83383	0.305859	-6.59675	-2.0359	2.26267	-0.511656	-1.75053	-4.81362	-5.98111	-3.71811	-4.67263	-5.33403	-4.60708	-5.06331	-4.91892	-1.44117	-2.47969	-2.08877	2.59872	-6.14024	-1.37224	-6.6188	-2.59402	-4.58585	-6.38105	2.118	-5.90503	-2.55818	-0.385178	-7.01279	-5.00714	-3.3757	1.02001	-5.56766	-5.91581	-6.34837	-2.26105	-3.87579	-2.70819	-5.25122	-5.06807	-4.0118	-6.05656	-5.70133	-4.09692
906.5	unk	NA	-2.10741	-3.68373	-3.47373	2.30922	-5.4529	-2.01034	3.91306	0.410164	-1.65381	-0.283701	-4.93273	-2.4254	-3.46946	-4.19185	-2.93605	-4.86431	-3.96893	0.478381	-2.25125	0.334858	2.65607	-4.721	-1.68117	-4.25583	-1.82688	-2.66438	-5.02412	3.1306	-1.92158	-2.08182	0.884889	-5.73768	-2.11757	-2.70839	0.237032	-4.40456	-4.84235	-5.57446	-0.108049	-0.727669	-1.39901	-4.39639	-4.75897	-4.0226	-5.66116	-6.09083	-3.70548
795.2	omentum	NA	-2.78012	-2.94205	-3.8271	-0.557204	-8.21145	-2.336	1.78107	2.29948	-2.09793	-6.31795	-3.72254	-2.98908	-4.95124	-3.55815	-4.39295	-3.61046	-3.52525	-2.08381	-1.64452	-3.11418	1.71751	-5.31759	-2.3469	-7.20708	-4.53595	-5.24952	-6.3071	1.49043	-5.15206	-2.94089	-2.19269	-5.37962	-5.46224	-3.14729	0.737622	-5.33854	-4.83013	-5.52572	-2.56713	-5.55163	-3.68284	-5.08462	-4.14518	-3.57382	-5.127	-3.19898	-3.04042
832.2	fallopian tube	left	-1.57954	-4.6841	-3.13549	4.75439	-3.82504	0.0222496	4.31825	3.18487	2.03721	-2.41731	-5.86743	-4.65788	-4.03725	-4.80739	-2.22485	-4.02711	-1.13991	0.508481	-0.551552	1.18336	4.04758	-5.38157	-2.40736	-2.70159	-0.930825	0.0988152	-2.88991	3.6871	-1.85609	-3.01868	1.3071	-5.99108	-1.52778	-1.73859	1.26183	-2.68347	-5.18362	-5.8792	0.00854339	-1.30793	0.375469	-5.46012	-2.72022	-2.75146	-5.69843	-5.73467	-5.01022
833.1	ovary	nos	-3.90354	-5.88383	-1.69475	1.61629	-3.58172	-1.75266	2.22602	2.30134	-1.4961	-3.57184	-1.96194	-4.47574	-5.09733	-3.7449	-4.16418	-2.94566	-2.61988	-1.18493	-1.21712	-2.08165	1.53504	-5.19683	-3.03522	-5.51816	-4.20422	-4.94526	-6.94336	1.03904	-4.06783	-3.74905	-0.226587	-5.87805	-4.31221	-3.16925	-0.613811	-5.51111	-5.68338	-5.54247	-2.02886	-2.49643	-1.78686	-5.40267	-1.76153	-4.33109	-4.80705	-5.56066	-3.95979
833.2	omentum	NA	-2.92246	-5.13724	-0.865914	3.00245	-3.91649	-1.48476	3.3809	2.36734	-0.464935	-2.59455	-1.11058	-4.72131	-4.03528	-2.36746	-3.09338	-2.59471	-1.78179	-0.544489	-0.955415	-1.44498	2.9065	-3.45292	-2.45483	-4.66888	-2.67789	-3.75697	-5.92416	2.55308	-3.42093	-3.67498	0.0252411	-4.31844	-3.04213	-3.03926	-0.189982	-5.39401	-5.8205	-3.87564	-1.15476	-2.32149	0.0106285	-3.41365	-1.82213	-3.75549	-4.07653	-6.13709	-2.50576
132.2	adnexa	left	-3.99854	-4.69859	-2.4811	-0.232112	-5.37453	-3.43649	1.03716	1.93738	-3.75147	-7.1074	-3.01811	-3.75807	-5.96356	-3.43849	-3.39659	-2.84333	-3.23601	-3.04931	-0.599271	-5.08343	1.55249	-4.59609	-3.83449	-7.20804	-5.5369	-6.64902	-7.08482	1.10068	-7.01551	-4.6117	-4.71357	-6.03157	-5.54808	-4.11695	-1.09373	-7.42437	-6.2241	-4.38918	-3.35286	-6.71764	-6.90885	-5.08558	-3.57865	-3.84821	-4.79781	-5.17249	-3.46575
209.2	adnexa	left	-3.15489	-3.78478	-1.84773	-0.0767855	-7.27027	-2.56797	1.80434	3.89772	-1.66385	-5.94658	-2.5014	-3.43638	-4.89584	-2.77266	-3.85611	-2.62473	-2.50764	-1.33181	-1.06663	-2.62439	1.89021	-4.42145	-2.66048	-5.76182	-4.58948	-5.90323	-6.65865	1.60121	-5.83232	-2.79266	-0.897131	-4.89972	-4.62054	-2.47768	-0.263219	-5.66861	-5.91127	-4.14743	-2.86507	-4.66604	-6.23346	-4.92475	-2.0093	-4.34915	-4.45707	-5.918	-2.68415
224.2	ovary	left	-2.29249	-4.47717	-3.9097	2.06046	-5.70916	-0.955201	3.41148	2.00045	0.731671	-1.79799	-4.23268	-3.68071	-4.45835	-5.58159	-4.35597	-3.50739	-2.96883	-0.167821	-1.96962	-0.80378	2.90067	-6.3351	-2.48197	-4.23817	-3.0076	-3.18112	-6.4437	2.74094	-2.87712	-2.86	0.735065	-7.12519	-2.60804	-3.25052	0.771249	-3.43149	-7.35013	-6.82334	-1.02729	-2.7776	-0.00700612	-6.14122	-5.04721	-3.40578	-7.33888	-5.04875	-5.81418
266.2	ovary	left	-2.8457	-4.09679	-7.06799	0.886221	-7.77433	-2.32973	2.48578	0.997846	-0.368686	-4.8433	-6.30243	-3.40752	-4.6787	-6.54724	-5.54074	-5.94841	-5.29884	-1.01834	-1.95227	-2.11531	2.14095	-7.99589	-2.43785	-6.27515	-5.48781	-5.10047	-6.3866	1.68429	-3.89471	-2.4366	-0.561761	-6.98092	-3.32992	-3.55998	0.909472	-5.26578	-7.50843	-7.20402	-2.33405	-3.84817	-1.96645	-7.64743	-4.28547	-2.45627	-7.12794	-3.60736	-5.1424
320.1	fallopian tube	right	-1.4915	-3.04392	-3.599	-0.630156	-5.9796	-2.01056	1.34428	2.30951	-2.03246	-6.38841	-2.36949	-2.27501	-3.95681	-3.92996	-4.41656	-4.4861	-3.83084	-1.14223	-1.68108	-1.70236	1.68619	-5.13161	-0.482049	-4.46839	-4.16079	-5.67627	-4.89788	1.20259	-5.09007	-1.4742	-1.35273	-5.30503	-5.9852	-1.9254	2.44349	-5.69158	-5.40969	-5.07671	-2.85483	-4.51586	-5.24645	-4.6747	-5.01789	-3.66337	-5.13539	-5.36937	-3.87372
325.3	ovary	nos	-1.6373	-3.97229	-3.06167	2.29231	-6.08384	-0.720542	3.72037	2.76627	0.633971	-0.980916	-3.56203	-4.10933	-4.07704	-4.98799	-3.45626	-4.4156	-3.23478	0.609218	-2.11727	0.0473051	2.75553	-5.14714	-1.4486	-4.01256	-0.747411	-2.78229	-3.71407	2.99646	-1.99528	-1.51478	1.38692	-6.21608	-1.7808	-2.07952	1.8054	-3.82069	-6.75653	-6.4126	-0.575013	-1.70989	-1.62844	-5.73048	-4.1564	-3.70052	-6.42335	-7.41862	-4.04473
374.1	peritoneum	nos	-2.33283	-2.65943	-4.9062	3.02302	-6.35773	-0.816953	3.68781	1.43745	0.80595	-1.46734	-5.61518	-2.19435	-3.31046	-5.54568	-4.82013	-5.60816	-3.47126	0.86665	-2.74607	0.493581	3.17287	-7.16425	-1.31938	-3.97144	-1.59934	-1.78069	-3.77341	2.89229	-2.22861	-2.43504	0.528362	-7.35873	-1.60275	-2.51436	-0.0136813	-3.28463	-6.67679	-6.56503	-0.238354	-1.93193	0.131149	-7.1053	-4.47643	-2.22118	-8.08056	-3.43777	-5.45278
420.2	adnexa	left	-2.15807	-5.52476	-3.7035	2.2134	-5.83076	-0.55117	4.14593	1.99574	-0.200054	-0.986853	-4.0142	-3.57211	-3.84081	-5.44139	-4.09331	-3.98025	-3.97538	0.173158	-2.19417	-0.849712	3.33242	-5.94213	-2.75642	-3.51821	-2.87765	-3.13037	-5.86727	3.04652	-2.66378	-2.64989	1.19104	-6.99525	-2.14844	-3.77676	0.379579	-3.03334	-8.95713	-6.53728	-0.193739	-2.41949	-0.55258	-6.38568	-6.07873	-3.41135	-7.07144	-5.56962	-4.94728
475.2	pelvic en bloc resection	nos	-2.37186	-2.82516	-3.44516	2.22821	-6.56411	-0.604109	4.09126	1.96245	0.108778	-1.13481	-3.7972	-3.41296	-3.02481	-4.1207	-3.48987	-3.94578	-3.07628	0.558204	-0.878809	-0.327177	3.44003	-5.70321	-2.041	-3.74903	-1.93241	-3.18562	-5.22744	3.15831	-2.23018	-2.31056	0.899106	-4.96958	-2.03959	-3.05935	0.297977	-2.84113	-4.61309	-4.82074	-0.209372	-1.96872	0.387528	-4.83437	-2.45596	-2.82085	-5.53311	-4.56749	-3.55203
563.1	adnexa	right	-4.57115	-2.19156	-3.05507	-1.34274	-6.25565	-2.02877	-0.0127384	1.66871	-1.71181	-4.00713	-1.85955	-2.21567	-3.19207	-2.59559	-2.73472	-3.99401	-4.62362	-1.96821	-0.960419	-3.41611	-1.27161	-4.26516	-4.34372	-7.33214	-3.4026	-4.81535	-5.12799	0.518209	-3.55812	-3.24971	-1.53401	-3.87467	-3.51326	-2.60957	-2.07915	-3.23583	-2.60662	-3.54783	-2.17928	-6.54218	-2.73099	-3.52641	-2.0052	-1.91089	-4.09096	-3.46279	-1.81121
846.2	parametrium	left	-2.78608	-4.30204	-3.40622	1.17075	-6.02635	-1.71149	2.7575	2.82672	-0.458139	-1.66605	-2.73849	-3.33373	-4.27832	-4.25119	-3.47049	-3.54552	-3.68081	-0.493228	-2.98374	-0.88124	1.7303	-5.21905	-2.46401	-5.14205	-1.85235	-4.69994	-5.15532	1.7842	-3.03688	-1.8841	0.379084	-5.91692	-2.58193	-3.04424	1.1378	-6.3327	-6.80484	-5.44153	-1.56745	-2.72549	-3.59305	-6.19382	-3.55962	-4.06024	-5.34512	-5.70564	-4.25889
132.1	adnexa	right	-3.44792	-4.80816	-5.34722	-0.184101	-5.68386	-2.87397	1.90531	0.287338	-1.49187	-3.52238	-4.11523	-4.17466	-4.83614	-4.82204	-5.18628	-4.74383	-4.77889	-1.13519	-3.13077	-1.73588	1.78269	-5.83141	-2.49081	-6.05289	-3.30061	-5.1648	-6.58318	1.19729	-3.7192	-3.67959	-0.450371	-6.24628	-3.0565	-4.209	-0.801383	-4.82177	-5.74834	-5.41245	-2.7536	-3.65057	-2.32986	-6.29469	-5.4504	-4.37437	-6.18069	-5.14527	-5.5994
553.2	adnexa	left	-3.74505	-2.88088	-5.29605	0.14057	-6.2781	-2.90724	0.987286	-0.601746	-1.29783	-5.00365	-4.57836	-3.10761	-4.99393	-4.69736	-4.56559	-5.79574	-4.71581	-2.0661	-1.83636	-1.85765	0.856709	-5.41324	-2.65982	-6.76007	-2.21248	-4.44516	-5.33389	0.740869	-3.60285	-3.39979	-0.576047	-5.0567	-3.81805	-3.76511	-0.382703	-4.70058	-4.43318	-5.20215	-3.24193	-4.4328	-2.85087	-5.02567	-4.51452	-3.37084	-5.44597	-3.79806	-4.40105
607.2	ovary	right	-3.54647	-3.88515	-4.07209	-0.93751	-6.78591	-2.90906	0.559564	2.09999	-2.50005	-6.10785	-4.90836	-3.75176	-4.54897	-4.32476	-4.10485	-3.02639	-3.2246	-2.32138	-2.24135	-2.41104	0.607708	-4.61723	-2.10061	-7.45242	-1.98481	-4.98145	-4.88685	0.34678	-4.10374	-2.86719	-0.402618	-4.66137	-3.78509	-3.16262	0.044256	-4.74509	-4.37458	-4.52528	-3.46635	-5.03335	-3.95586	-4.83641	-3.67297	-3.69665	-4.02176	-5.57113	-3.99869
611.2	ovary	left	-3.91097	-3.51149	-4.94706	-0.985121	-7.29351	-3.23765	1.3082	-0.568306	-0.876897	-5.66436	-4.06602	-2.56342	-3.69342	-4.3761	-5.32003	-6.24152	-5.2218	-1.54816	-1.85858	-2.65561	1.3097	-5.91561	-3.36178	-6.99849	-3.96999	-5.71819	-6.35471	1.03978	-4.11606	-3.70471	-1.24883	-5.55427	-3.98659	-4.24374	-1.16679	-4.93244	-4.56421	-4.84873	-3.675	-4.14264	-3.45168	-5.53089	-5.25662	-2.85376	-5.79396	-1.83081	-4.66157
694.2	ovary	right	-3.76495	-3.5275	-2.95263	-0.773123	-4.85345	-3.97442	0.692956	0.441893	-2.57194	-7.30214	-2.82734	-2.68174	-4.74283	-3.23664	-4.10866	-3.2641	-4.1158	-2.49833	-2.31252	-3.18941	1.10639	-4.26331	-3.99493	-8.21991	-4.91429	-6.62694	-7.09933	0.335066	-5.13199	-4.60649	-2.17311	-5.26948	-4.09291	-5.14031	-1.44849	-7.76968	-6.22836	-4.17188	-4.52352	-5.57751	-6.24389	-5.4023	-4.98469	-4.52571	-4.98121	-4.13252	-4.01749
718.2	adnexa	left	-3.40627	-5.43937	-3.78638	0.161856	-4.48285	-2.31286	1.11689	2.71731	-0.838942	-3.8826	-2.92881	-4.76083	-5.12272	-3.42129	-4.53429	-3.89213	-3.7334	-1.95997	-1.25693	-1.99584	0.865779	-5.09832	-2.74857	-6.73566	-3.27182	-4.67544	-5.45872	0.518129	-3.86853	-3.50347	-0.441922	-5.43365	-3.43036	-3.93372	-0.623592	-4.24305	-4.58866	-4.89982	-3.3614	-3.86674	-2.09253	-4.90764	-3.45241	-4.43766	-5.27097	-6.36578	-4.74034
729.2	ovary	right	-3.96273	-3.26962	-4.75023	-1.51563	-4.58314	-3.43439	1.03948	1.60766	-1.92313	-6.0263	-3.17302	-2.43222	-5.25402	-4.33466	-5.1705	-4.9075	-4.0796	-2.064	-2.59097	-3.11785	0.55165	-5.22692	-2.52946	-8.29686	-4.06851	-6.73784	-7.00196	0.103611	-5.24992	-4.54594	-1.19881	-6.36481	-3.98848	-4.55734	-1.58492	-6.99863	-5.68288	-6.2376	-4.37962	-5.29189	-5.08102	-5.98175	-4.94545	-3.13035	-7.05012	-2.67384	-5.37342
780.2	adnexa	right	-3.59799	-4.8166	-3.84117	-0.677635	-4.62152	-2.58711	1.27699	2.94946	-2.35875	-4.95702	-4.53247	-4.38036	-5.17307	-4.60893	-4.65602	-3.32376	-3.24215	-2.05927	-1.7777	-2.78125	1.38574	-5.67597	-2.59948	-7.37025	-4.26788	-5.90745	-6.87929	0.722674	-4.40911	-3.99114	-1.45178	-6.3082	-3.59362	-3.93669	-0.772848	-6.4819	-7.01858	-6.79663	-3.74115	-5.14289	-3.88134	-6.0727	-4.08429	-4.48006	-6.27035	-6.15459	-6.43015
786.1	omentum	NA	-3.5523	-2.8309	-2.82286	-1.17837	-4.30681	-3.73872	0.976884	0.288412	-1.72028	-6.0762	-3.0573	-2.52495	-4.9116	-2.24683	-4.36866	-4.99333	-4.05912	-1.96377	-1.60975	-3.25388	1.01173	-4.30597	-2.72599	-22.0495	-5.24267	-5.88085	-8.01707	1.11363	-5.07742	-4.22687	-1.40485	-5.26341	-4.77992	-4.12639	-2.50202	-6.65619	-6.62581	-5.15153	-5.57464	-6.53443	-4.94805	-3.63935	-4.24047	-3.33003	-5.44468	-2.40434	-2.86752
792.2	omentum	NA	-4.457	-3.92645	-6.12487	-1.47036	-6.94294	-4.22843	0.534039	-0.151581	-2.67628	-4.868	-7.36858	-3.31338	-5.03974	-5.71584	-5.73383	-5.85443	-4.51387	-2.32024	-3.99344	-2.8064	0.186883	-7.2547	-3.77525	-7.57198	-4.4367	-6.68365	-7.88384	0.205956	-4.83513	-4.55137	-1.25343	-7.57048	-3.99557	-5.54818	-2.81248	-5.60884	-6.04901	-6.43974	-3.98215	-4.95194	-4.04927	-6.78071	-5.47254	-3.93114	-6.56043	-3.07609	-5.88779
871.1	adnexa	left	-4.70525	-5.82811	-5.12924	-1.88596	-8.55975	-3.37856	2.40328	1.67888	-1.16456	-5.66619	-4.35088	-3.89203	-7.18341	-5.8852	-6.07286	-2.80449	-4.06087	-3.23892	-3.98043	-4.65943	-0.663288	-6.27112	-3.50934	-8.38673	-6.00604	-8.45573	-5.32221	-0.0185938	-6.23181	-4.61732	-0.201339	-7.65386	-5.53294	-5.17039	-0.292734	-8.95356	-8.16832	-8.07964	-5.52621	-5.60297	-7.85308	-7.02979	-3.37962	-4.52054	-7.54562	-8.71937	-6.74339
944.2	ovary	right	-4.67754	-3.45982	-6.81856	-2.28182	-8.64349	-4.29936	0.290072	-1.27574	-2.64198	-7.99791	-6.24203	-2.65623	-3.94718	-4.7726	-5.67299	-6.16961	-5.15194	-1.90531	-1.54709	-3.81803	0.44273	-5.80622	-3.10516	-8.09855	-4.44557	-6.95457	-7.39965	0.434044	-5.15784	-4.61144	-3.92397	-5.20161	-3.76304	-4.53353	-3.18669	-5.8775	-4.79269	-4.19877	-4.75939	-6.06384	-5.64095	-5.16874	-2.93336	-4.18973	-6.3075	-3.41213	-4.25673
63.2	ovary	left	-4.42725	-6.29825	-2.95299	-1.54281	-4.11854	-4.14034	0.0279064	3.47328	-1.96144	-4.64855	-2.42151	-4.86268	-6.07062	-3.6761	-5.01096	-2.8356	-3.34087	-3.23344	-2.43146	-3.64529	-0.180058	-4.98248	-3.0461	-7.44567	-4.93226	-6.81135	-7.93845	-0.00867229	-5.00385	-3.87313	-1.63067	-5.8742	-4.96532	-4.46302	-1.70142	-8.34007	-6.98779	-6.00531	-5.59192	-3.94031	-4.90011	-5.47234	-2.17028	-5.88094	-6.26032	-8.66812	-5.1888
151.2	ovary	right	-2.84878	-3.35451	-5.89992	-0.632266	-5.27768	-3.43882	1.53193	-0.430085	-1.89193	-6.77888	-6.10789	-3.07604	-5.16829	-6.54534	-5.64463	-5.3765	-4.51787	-1.93034	-2.73459	-2.79812	2.15223	-8.23102	-2.9047	-7.36495	-4.07088	-4.57327	-7.65676	1.69877	-5.68057	-4.06079	-1.3492	-10.0629	-4.24556	-4.96804	-1.01665	-8.35888	-7.96595	-9.66152	-3.85585	-5.4064	-2.53328	-8.56438	-3.64197	-3.65077	-8.95469	-3.37407	-9.01493
155.2	ovary	left	-2.68121	-5.38815	-4.53838	-1.08415	-7.05404	-2.84595	1.76199	1.45302	-0.590303	-3.20112	-3.93493	-5.17417	-5.36933	-5.08998	-5.05176	-3.78121	-2.92271	-1.91698	-3.38489	-2.53199	1.15639	-5.67294	-2.71824	-8.87161	-1.4648	-6.87202	-5.08563	1.12363	-4.9357	-2.56693	-0.746839	-6.93956	-3.81716	-3.41628	-0.17144	-8.35099	-6.78814	-7.23861	-3.90018	-4.86664	-4.71547	-6.6023	-2.72022	-4.18985	-7.13945	-8.15547	-5.68514
247.2	fallopian tube	left	-5.0294	-3.65138	-4.25726	-1.4085	-7.72184	-3.08852	-0.0116107	0.682138	-1.8022	-3.83208	-4.52124	-3.01243	-3.14078	-3.63677	-4.32665	-5.08305	-4.60938	-2.4792	-1.05241	-3.18563	-0.467336	-3.82793	-3.03231	-7.69142	-3.68604	-5.2959	-5.29054	0.198694	-3.72693	-3.3504	-1.50663	-3.77681	-4.85392	-3.79215	-2.30776	-3.41591	-3.04542	-3.20044	-4.32166	-5.82515	-2.5126	-2.79511	-3.04933	-3.04282	-4.85972	-4.01503	-3.08092
301.2	fallopian tube	contralateral	-3.32828	-3.63929	-2.2578	0.129538	-6.08275	-2.91379	1.51454	2.06741	0.440606	-4.32167	-2.73018	-2.39207	-5.0799	-4.19272	-5.18903	-3.41937	-3.9131	-2.64966	-3.02131	-1.77351	1.40188	-4.01484	-2.61049	-8.12269	-1.51616	-4.97876	-4.73418	1.18339	-5.28636	-4.58781	-1.24851	-5.91385	-3.98886	-3.63172	-1.57078	-6.01715	-7.98667	-5.51246	-4.29815	-5.40995	-4.22153	-5.19292	-4.77133	-3.228	-6.39057	-5.03535	-3.57638
352.2	adnexa	left	-4.88065	-5.2509	-4.84211	-3.17711	-7.02583	-4.82971	-0.0398198	1.5214	-3.47806	-8.75216	-7.54769	-4.30688	-6.53986	-6.7346	-6.14856	-5.51778	-4.4248	-2.98446	-2.93194	-5.00606	-0.327797	-6.76822	-3.79621	-8.94026	-5.91863	-9.79626	-8.19555	-0.311936	-8.4258	-4.20437	-4.5743	-7.73137	-7.04084	-4.94897	-2.51218	-10.4196	-8.80431	-6.32998	-5.54798	-6.26664	-6.70025	-7.42548	-2.89014	-4.15188	-9.09261	-8.94033	-6.53139
444.2	ovary	right	-4.50193	-5.32835	-3.33657	-1.10576	-2.84128	-2.27845	1.24001	2.28128	-1.70466	-3.5893	-3.82777	-3.11247	-4.5528	-5.87291	-4.25427	-4.18771	-3.067	-1.61748	-1.64762	-3.02623	0.339609	-3.90082	-3.33235	-6.41335	-3.14142	-5.87524	-6.39097	0.343925	-3.77704	-3.80323	-0.687881	-6.27415	-3.88744	-4.10679	-2.35436	-5.812	-6.09257	-6.92201	-3.44493	-3.70799	-2.86835	-5.93409	-2.97386	-4.1152	-6.72687	-6.93245	-5.70388
471.2	adnexa	right	-5.08909	-4.3012	-5.69668	-3.16285	-6.30022	-3.76728	-0.460355	0.838375	-2.8703	-7.55148	-6.65358	-4.93375	-6.42286	-6.40174	-5.90396	-3.93427	-5.23516	-3.27819	-3.37053	-5.5537	0.241883	-7.10673	-4.70015	-8.5101	-4.9035	-8.36611	-8.6361	-0.264912	-6.67372	-4.4931	-3.75055	-6.94757	-6.41274	-5.11725	-3.35921	-7.28904	-6.61927	-8.06974	-5.53866	-5.60466	-6.17279	-8.58026	-5.44444	-5.23249	-6.17307	-6.28135	-5.25323
491.2	adnexa	left	-3.12846	-4.31141	-4.3094	0.0938258	-4.11491	-3.06138	1.32616	0.473325	-1.96664	-4.94202	-4.3327	-4.12832	-5.24528	-2.53786	-4.12374	-4.46328	-4.32404	-1.93183	-1.35953	-1.552	1.04631	-5.54945	-2.55347	-5.95693	-4.84872	-5.90195	-6.34787	0.168267	-4.51842	-3.7192	-0.612497	-6.6184	-3.6889	-4.47566	0.0368859	-6.63425	-5.9771	-5.21701	-4.03033	-3.67156	-4.27883	-5.87193	-5.16299	-3.9756	-5.96584	-6.2424	-6.15538
492.2	ovary	right	-2.52272	-3.8013	-2.70016	1.13858	-4.2772	-2.38721	2.27387	0.779048	-0.344915	-4.17215	-4.39027	-5.52507	-5.68935	-7.04999	-3.21355	-4.24385	-3.02954	-2.58107	-1.53125	-3.34982	2.75979	-4.49877	-2.94694	-7.7321	-2.85945	-4.36584	-6.98749	2.19475	-4.21776	-4.13588	-1.46837	-4.88589	-4.92024	-4.68175	-0.31236	-20.4993	-6.59615	-7.29174	-4.25555	-4.50485	-3.45904	-4.60973	-3.05888	-4.05046	-6.58496	-7.73216	-5.64522
532.2	adnexa	left	-5.45916	-5.25184	-4.2623	-1.3763	-3.00698	-4.09784	-0.823075	2.4736	-3.91424	-6.58721	-3.83133	-3.67688	-5.88379	-4.20892	-4.97144	-2.84099	-4.16736	-3.42409	-2.42466	-3.8531	-0.871389	-5.16713	-4.18376	-9.40056	-5.00211	-6.80202	-7.522	-1.08294	-4.83687	-4.86563	-3.15824	-5.60079	-4.73617	-4.36161	-3.61253	-6.32195	-5.39016	-5.96022	-4.81854	-5.10281	-6.11289	-5.40363	-5.01941	-5.01725	-4.17063	-5.67575	-5.126
533.1	ovary	right	-2.44145	-4.86195	-7.33587	1.05113	-9.44344	-2.20073	2.93432	0.00292361	-0.0934679	-1.86445	-7.30496	-4.03683	-3.55283	-8.10087	-6.86787	-6.08358	-5.11576	0.311542	-2.97663	-0.101257	2.31967	-8.06234	-2.4833	-4.1645	-2.98361	-4.53781	-6.36077	1.93866	-2.29065	-2.82158	0.680807	-7.98501	-1.61346	-4.92742	-0.242679	-4.41847	-8.07445	-7.20175	-1.74052	-2.58882	0.0537146	-8.30205	-6.70573	-3.63659	-10.3362	-5.64638	-8.02723
124.1	ovary	left	-3.88098	-2.54369	-6.5118	-0.107883	-6.89623	-2.49294	1.81434	0.262436	-1.15645	-2.71087	-6.86328	-1.99868	-4.47871	-6.51975	-6.32542	-5.87792	-5.06587	-1.91633	-2.80784	-2.20223	0.442377	-7.20798	-3.17668	-6.93783	-4.54856	-5.763	-7.58697	0.502473	-3.97698	-2.48707	-0.837211	-8.17475	-3.02313	-5.362	-1.24321	-5.0593	-8.08975	-7.89781	-3.04354	-3.31276	-1.06071	-8.20276	-6.14092	-2.99961	-8.41553	-0.70351	-7.10313
124.2	ovary	right	-3.63533	-2.81	-6.44973	-0.58476	-6.74544	-2.46681	2.4454	0.133596	-1.43141	-2.80759	-6.06694	-1.99536	-4.11192	-6.47692	-6.6223	-5.9723	-5.15372	-1.48972	-3.0211	-2.37314	1.10716	-7.18317	-2.77817	-6.29823	-4.1551	-6.07999	-7.43142	1.17125	-3.54912	-2.68542	-0.701751	-8.00248	-3.18395	-4.9785	-0.754074	-5.11602	-7.96963	-7.78837	-2.84802	-3.76233	-1.50523	-8.20988	-6.77397	-3.21082	-8.31347	-0.432387	-7.04511
175.1	ovary	nos	-4.02825	-7.7524	-5.43694	0.194783	-8.64333	-4.48431	1.97835	-0.270015	-2.39861	-3.05815	-5.73088	-5.95264	-5.07823	-5.14948	-5.93582	-5.90955	-3.53769	-2.58965	2.18476	-2.81125	1.43216	-6.20195	-4.43635	-6.88891	-5.2573	-5.21742	-8.59876	1.83251	-5.14097	-4.37274	-2.04095	-7.015	-4.19894	-5.51541	-2.92385	-8.4078	-7.37745	-7.48808	-3.24823	-4.78353	-2.46444	-6.88843	-7.65948	-5.03054	-8.78122	-7.14423	-7.31097
175.2	fallopian tube	nos	-2.32328	-4.18763	-2.73929	-0.389272	-2.32768	-1.35939	2.06025	2.56713	-0.765315	-2.71072	-2.77188	-4.2106	-3.73982	-1.85564	-3.51271	-4.01353	-2.07025	-1.28191	0.335433	-0.340256	0.880825	-3.11913	-2.46612	-7.89689	-2.6299	-4.5119	-6.08023	1.43728	-3.4156	-1.51919	0.0771964	-4.06943	-1.93334	-2.69115	0.218207	-6.8815	-4.9166	-3.77131	-3.20465	-3.74698	-4.00341	-3.70248	-4.5373	-3.89082	-5.22043	-6.77143	-4.07956
198.1	ovary	right	-3.63562	-3.10831	-4.65426	-0.769429	-8.5818	-2.62968	1.34566	0.579692	-1.5156	-5.37548	-4.33231	-2.67051	-3.40902	-3.40987	-3.85518	-4.63334	-3.98215	-2.1864	-0.979867	-2.76159	1.11073	-4.17889	-2.28425	-7.18883	-3.11473	-4.85722	-5.35666	1.28158	-3.41804	-3.28668	-0.95085	-3.881	-4.18924	-3.04956	-0.513692	-3.98639	-2.994	-3.99954	-3.29439	-4.35529	-2.47892	-3.85259	-2.37072	-3.06496	-4.29867	-4.07342	-3.04781
198.2	ovary	left	-2.93091	-5.34307	-5.51337	0.915495	-6.87892	-2.59434	2.65222	0.320562	-0.504949	-4.29185	-6.25877	-3.95204	-4.93033	-5.43884	-4.89386	-4.70296	-3.44378	-2.06836	-1.75782	-2.35469	2.46212	-7.33752	-2.36621	-6.43581	-3.22015	-3.33953	-5.97184	2.58543	-3.78706	-3.94909	-0.788216	-7.23083	-3.16122	-4.44174	-0.277528	-7.18527	-6.56995	-6.70915	-2.58877	-4.20845	-1.02251	-6.50097	-3.57776	-3.49422	-8.64614	-6.62351	-6.61895
199.1	adnexa	left	-3.35503	-3.69	-3.2054	-1.02507	-4.42484	-2.77495	0.788059	2.8424	-2.38748	-5.69828	-2.76956	-3.20993	-4.54119	-3.37462	-4.89167	-3.40607	-3.77531	-1.98763	-2.04144	-2.57338	1.13368	-4.47784	-2.06676	-7.05672	-3.72857	-5.36782	-5.54708	0.482927	-4.384	-2.90238	-1.82015	-4.77754	-4.41076	-2.84933	-0.319256	-4.78664	-4.06352	-4.54996	-3.51137	-3.20588	-3.7553	-4.38456	-3.04233	-4.10686	-4.74191	-5.73905	-3.71635
199.2	adnexa	right	-3.14468	-5.06011	-2.78904	-0.336461	-4.53212	-2.60276	1.89138	2.25613	-1.76512	-6.61954	-3.85588	-4.12757	-5.49446	-3.98544	-5.22113	-3.24159	-3.23766	-2.35929	-2.17203	-2.98429	2.04101	-4.6518	-2.65803	-7.28578	-4.12509	-5.10383	-6.59996	1.51613	-4.32242	-3.15007	-1.3676	-6.04517	-3.00133	-4.02119	0.109782	-7.08708	-6.47176	-6.78884	-3.03895	-4.78102	-2.79396	-5.17781	-3.53382	-4.15655	-6.57298	-7.75977	-4.75523
215.1	ovary	right	-3.24551	-4.31601	-4.76652	0.698194	-6.10032	-1.79974	2.86997	1.25977	-0.609706	-2.42138	-4.59639	-3.17888	-3.93443	-4.83234	-5.26041	-4.38207	-4.56192	-0.662611	-2.57489	-1.02952	2.07971	-5.49179	-2.36014	-5.21363	-2.86768	-4.00879	-5.66483	1.8146	-2.64854	-3.13201	0.155728	-5.52466	-2.68545	-3.91437	-0.825448	-3.61655	-3.97967	-5.14851	-1.50553	-3.23096	-0.520504	-4.48347	-3.77186	-3.27807	-6.06969	-5.29789	-4.92832
215.2	ovary	left	-2.75479	-4.58471	-4.76207	1.44844	-6.73603	-1.27198	3.29429	1.62826	0.123076	-1.868	-6.29031	-3.38124	-3.76658	-5.80111	-5.58929	-4.37981	-4.22249	-0.0636832	-3.13613	-0.385404	2.44784	-6.30648	-2.04434	-4.7056	-2.45179	-3.61211	-5.81404	2.17318	-2.16561	-2.74817	0.843766	-6.76127	-2.13198	-3.83986	-0.335511	-3.4463	-5.68896	-6.73473	-1.12527	-2.57716	-0.120936	-6.77905	-4.13917	-3.49332	-7.49128	-6.44454	-5.46665
222.1	ovary	right	-2.92409	-4.46052	-3.76679	-0.246671	-5.94963	-2.33785	1.45189	2.27819	-0.629315	-4.60456	-5.11465	-3.60374	-5.75058	-5.14641	-5.34124	-4.2145	-3.72652	-1.71378	-3.79126	-1.40336	0.861631	-5.32465	-1.68183	-5.97314	-1.33626	-5.11394	-4.59837	0.801786	-4.31184	-2.52571	-0.0803639	-6.37895	-3.4782	-3.00786	0.740384	-6.20924	-7.5133	-6.69903	-2.94064	-4.05791	-2.18788	-5.88041	-4.21962	-4.25873	-6.98121	-7.16165	-5.44201
120.1	adnexa	right	-3.1084	-3.56729	-3.52166	0.148629	-4.00925	-1.61429	1.94698	2.44818	-0.00207118	-2.94305	-1.7041	-2.22349	-4.38113	-2.26867	-4.71348	-3.4464	-3.35423	-1.06659	-3.34349	-1.4695	1.67501	-4.74278	-2.25993	-6.23216	-3.5278	-5.15336	-6.169	1.29628	-3.23373	-2.66607	0.055605	-5.67746	-2.83524	-3.55674	0.302379	-4.22446	-5.78943	-4.77453	-2.65577	-3.73887	-1.37419	-5.31481	-5.31327	-3.49612	-4.97618	-6.28534	-5.69583
120.2	adnexa	left	-2.16511	-3.73217	-2.29753	1.09833	-3.0169	-0.674323	3.23596	2.77878	0.854883	-1.89171	-0.79103	-1.97207	-3.5642	-0.697511	-3.39854	-3.51422	-2.6065	-0.580439	-2.15454	-0.876721	3.01762	-3.87111	-1.54606	-5.39205	-2.72535	-3.25548	-5.44088	2.84316	-2.76553	-2.70259	0.804578	-4.70301	-1.78227	-2.65955	0.34832	-2.60377	-5.03054	-3.57318	-1.49178	-3.35922	-0.0138202	-3.73735	-4.95447	-2.97291	-3.92736	-5.71404	-4.26138
212.2	adnexa	right	-3.81355	-4.68733	-3.72422	-1.35593	-4.98429	-3.44963	0.410114	2.9741	-2.30518	-6.53129	-2.78662	-2.72261	-4.94522	-1.91536	-3.82608	-3.43184	-3.81626	-2.41754	-1.27998	-3.2503	0.699923	-4.6788	-2.60308	-7.58131	-4.73252	-6.57041	-6.69833	0.667959	-4.68007	-3.53916	-2.07819	-5.27792	-5.17886	-4.26544	-1.37846	-5.23216	-5.10695	-3.3008	-3.65938	-5.6676	-3.36031	-4.87941	-3.53584	-3.97696	-4.11882	-5.90019	-4.60191
212.3	splen	NA	-4.46032	-5.93703	-3.32909	-1.1269	-5.59917	-3.10003	0.640133	0.893973	-2.144	-5.21657	-5.67158	-4.27282	-7.11085	-4.1915	-3.76996	-4.33753	-4.1226	-4.77243	-1.9121	-4.88834	0.590609	-5.35839	-4.34726	-8.1537	-4.91141	-5.7016	-8.30945	0.782639	-5.74617	-4.90529	-2.40639	-6.33713	-5.34175	-5.67356	-3.22322	-8.85544	-7.24014	-6.12839	-5.35886	-6.53206	-4.28933	-5.44628	-3.71483	-5.34641	-5.81386	-7.96112	-5.23026
222.2	ovary	left	-3.4224	-4.37389	-4.18663	-0.635095	-6.12163	-3.03896	0.826824	1.98038	-1.50092	-5.8545	-5.60732	-3.5781	-5.04157	-5.42505	-5.1339	-4.32392	-4.14182	-1.89984	-2.82456	-1.31106	0.624404	-5.26602	-2.07331	-6.05101	-1.31974	-4.62454	-4.28172	0.240326	-4.30553	-2.61259	-0.683471	-5.59013	-3.89742	-3.20198	0.334058	-6.1801	-5.48905	-5.90936	-3.4351	-4.19599	-3.28626	-4.98468	-4.00169	-4.41501	-6.25774	-5.87504	-4.66657
260.1	ovary	nos	-2.3613	-3.72456	-6.8151	-1.81157	-8.08849	-2.70277	1.76568	0.612484	-0.347772	-7.31509	-7.69769	-2.40301	-4.73589	-7.29435	-7.08853	-5.87926	-5.28328	-0.994796	-1.54384	-2.03722	2.26624	-8.44044	-1.95797	-7.09871	-4.66145	-6.54953	-6.47418	1.68042	-6.3916	-2.51757	-1.82376	-8.40142	-5.74495	-3.48162	0.949149	-6.2859	-7.46199	-7.57262	-3.17392	-4.77639	-3.79463	-7.59094	-5.10775	-3.54271	-8.34382	-6.28722	-7.28069
260.2	serosa	colon	-2.3039	-5.14435	-4.94367	1.05937	-5.18953	-0.865726	3.65332	2.13411	0.232712	-1.47505	-5.62716	-3.99944	-4.56515	-5.85551	-5.2018	-4.95429	-3.67427	-0.80481	-0.345833	-1.43947	3.319	-6.15217	-3.20334	-4.6216	-3.38596	-3.86709	-6.84537	2.70374	-2.77885	-2.99522	0.652727	-6.74122	-2.4868	-4.39681	-0.714042	-3.24692	-6.54606	-6.44518	-1.23057	-3.58987	0.330124	-6.94948	-3.12731	-3.18208	-8.39041	-7.53768	-6.75552
332.1	fallopian tube	nos	-2.42809	-4.40275	-4.62518	-0.13239	-5.6839	-0.910478	3.591	2.22001	0.789191	-0.845229	-4.79863	-3.05838	-4.02874	-5.61795	-4.9069	-5.06724	-3.29182	0.0707841	-3.53467	-1.1558	2.69146	-5.30881	-1.58259	-5.15661	-0.822873	-4.5595	-5.25588	2.3638	-2.40457	-1.96412	0.634042	-6.37002	-1.43419	-3.30206	0.63035	-2.26102	-6.46974	-6.07121	-1.30782	-2.66472	-1.37778	-6.05206	-3.56509	-3.36523	-6.86812	-5.40553	-5.84472
332.2	peritoneum	colon	-2.28306	-5.47184	-5.52408	0.554155	-4.74501	-0.363557	4.69765	3.16826	0.121104	0.390947	-5.13768	-2.95726	-4.26801	-6.72436	-6.01836	-5.36248	-3.14434	0.874612	-3.36573	-0.566107	3.65474	-6.28849	-1.4909	-3.33624	-2.6016	-5.32871	-6.62409	3.25711	-1.70522	-2.24143	1.12655	-6.64166	-1.69875	-3.56917	-0.602664	-1.07009	-5.98227	-6.27423	-0.347345	-2.22132	-0.0925555	-6.81451	-3.43694	-2.43335	-8.63776	-5.76267	-7.34753
513.1	ovary	left	-5.045	-3.96311	-6.35538	-1.39909	-5.29575	-4.09454	0.316108	-1.00604	-1.59188	-6.4831	-7.58812	-4.31376	-4.47384	-6.32645	-5.79426	-5.28694	-3.83953	-3.46146	-2.1841	-3.84177	0.249312	-7.39177	-4.48846	-8.57791	-5.21711	-6.91781	-7.61747	-0.193336	-5.21352	-5.20558	-2.32651	-7.84928	-4.11282	-5.15458	-2.1868	-7.44163	-6.90431	-7.16102	-4.29207	-4.70632	-3.09174	-6.2907	-5.61464	-4.38645	-7.77019	-4.26188	-7.10531
513.2	serosa	colon	-5.30675	-3.64592	-5.4347	-1.10192	-3.69682	-4.31145	0.978441	-0.11462	-1.44361	-6.12126	-6.21782	-3.57547	-4.37823	-5.11338	-4.67948	-5.02957	-3.01588	-2.81885	-1.99804	-2.78647	0.407353	-6.44245	-4.31431	-8.92234	-5.106	-6.85087	-6.98896	-0.170203	-4.73047	-5.1687	-1.64889	-6.31262	-3.25386	-3.70735	-1.76364	-6.3599	-4.93134	-6.18574	-3.84662	-4.61051	-3.80159	-6.54748	-4.35232	-3.51717	-5.97385	-4.0141	-5.18815
709.2	adnexa	left	-3.83195	-3.30477	-4.55224	0.292096	-6.41561	-2.94579	1.35538	2.90157	-0.122325	-5.21463	-3.33602	-2.90904	-4.43042	-3.84562	-4.69082	-5.01187	-4.49263	-2.04126	-2.4027	-2.05726	1.21851	-4.98722	-3.00394	-7.07842	-3.50826	-4.53472	-6.00367	0.827185	-4.02022	-3.62059	-1.03514	-5.30045	-3.58331	-3.56089	-1.65826	-3.91638	-3.76579	-4.20661	-3.1844	-3.77006	-2.04809	-4.41221	-4.80528	-2.94378	-4.97243	-3.34559	-4.44078
228.1	ovary	right	-2.50199	-3.5151	-3.56023	1.6623	-5.38448	-0.945355	3.52661	0.92151	0.491494	-2.82814	-4.10511	-3.68077	-3.06145	-3.76574	-3.55554	-4.60235	-3.86799	-0.686811	-1.37547	-0.609284	3.03796	-4.02266	-2.50564	-5.20767	-2.52003	-3.31662	-4.82668	2.38177	-1.94775	-2.7356	1.15964	-4.23955	-2.18787	-3.15261	0.258699	-2.78601	-3.14986	-3.68883	-1.02923	-3.00353	0.674028	-3.24336	-2.80753	-2.33872	-4.66749	-4.12707	-3.19643
228.2	ovary	left	-3.07191	-3.07137	-3.76072	0.986334	-6.10597	-1.43406	2.59829	0.0777454	-0.0751018	-3.27794	-3.87156	-3.37657	-2.97123	-3.29016	-3.37695	-5.0726	-4.72683	-2.09263	-1.12223	-1.83305	2.38372	-3.91814	-2.93843	-6.58369	-2.55891	-3.43971	-4.68955	1.76098	-2.5407	-3.13808	-0.117598	-3.79408	-3.21763	-3.07469	-0.744394	-2.78769	-2.59848	-3.25643	-1.73476	-4.58407	-0.00575328	-2.88392	-2.47484	-2.30659	-4.2141	-3.58376	-2.64431
309.1	ovary	left	-2.29158	-3.37485	-4.8549	-0.607037	-5.79164	-1.6833	2.41924	1.81575	-1.18186	-3.1255	-7.35916	-2.95786	-4.55368	-4.61765	-5.77507	-5.143	-3.7703	-0.866107	-3.24013	-1.4322	2.06252	-6.09055	-0.721747	-5.12183	-4.11765	-5.17391	-6.07283	1.49645	-3.52414	-1.81507	0.120187	-6.86846	-3.21913	-2.82302	1.09198	-4.3937	-7.20033	-6.53746	-2.44078	-3.73896	-2.62677	-6.66632	-5.8524	-4.13725	-6.71958	-5.84696	-6.34491
309.2	ovary	right	-3.14049	-4.40314	-5.996	-0.804335	-6.15803	-2.35728	2.27394	1.61028	-1.92124	-4.35859	-7.07843	-3.75822	-5.03413	-5.12358	-5.75331	-4.93202	-4.18558	-2.56413	-2.21462	-3.51214	2.46115	-6.47912	-2.36741	-6.47553	-5.12632	-4.24666	-7.28336	2.03011	-3.97757	-3.43977	-1.1703	-6.72606	-3.80107	-4.6044	-0.599881	-5.20489	-6.09857	-6.90964	-3.18301	-5.3571	-2.32031	-5.11205	-5.26162	-3.73535	-6.78775	-5.84757	-5.67809
372.1	adnexa	left	-4.36445	-4.53268	-4.51884	-0.175026	-6.03355	-3.01533	1.23966	2.1753	-1.51081	-3.96629	-5.43716	-4.47513	-4.61631	-4.3551	-4.46345	-4.8103	-3.62831	-1.65931	-1.7822	-2.07346	0.489979	-5.80715	-2.51047	-5.98344	-3.96694	-5.68043	-6.49007	0.602725	-3.53498	-3.30047	-0.72401	-6.23832	-3.3986	-3.25938	-1.02337	-6.04778	-5.38062	-6.25038	-3.14882	-3.2796	-3.54996	-5.73739	-3.85115	-4.64112	-6.06909	-6.76279	-5.00612
372.2	adnexa	right	-4.60737	-5.96051	-4.96341	-0.57937	-7.54267	-3.1602	0.348073	1.91947	-1.47273	-4.2888	-6.58223	-5.97818	-5.51147	-6.58566	-6.74908	-5.40742	-4.1232	-2.51719	-2.31127	-2.98775	0.322496	-7.49729	-2.89898	-6.69702	-5.53028	-5.69292	-9.15108	0.063196	-4.79911	-4.39986	-1.92626	-8.88999	-4.4426	-5.15212	-3.53521	-6.55848	-8.41192	-8.4886	-3.41465	-2.915	-1.98593	-7.94735	-3.53722	-6.64908	-7.86817	-8.99774	-7.56784
384.1	ovary	right	-2.88829	-3.02537	-5.81355	-1.01986	-9.79756	-2.51406	0.414226	0.204017	-0.0739226	-3.17303	-9.13302	-2.76712	-4.51923	-7.11105	-5.90221	-5.72786	-5.12741	-1.82466	-4.88321	-1.23779	-0.312724	-7.28217	-1.26631	-6.28515	0.789497	-5.67437	-3.41889	0.7585	-4.59419	-1.2812	-0.565332	-8.40625	-5.07805	-2.34211	1.21012	-7.89546	-8.83652	-8.91914	-4.18005	-5.55831	-6.50472	-8.18258	-6.92716	-3.90539	-8.86833	-3.86895	-6.37308
384.2	ovary	left	-2.40532	-2.88283	-5.19295	-1.30434	-8.44432	-2.03426	0.0417941	0.704152	0.477969	-3.22782	-7.38898	-3.46126	-4.71352	-6.36923	-5.32175	-5.45278	-4.69146	-1.39991	-4.8117	-0.6016	-0.249682	-7.11334	-0.872587	-5.62135	1.55387	-4.84206	-2.69491	0.232339	-4.17802	-0.601929	0.16196	-8.27539	-4.84451	-1.68583	1.77877	-7.40296	-8.27795	-8.45897	-3.99294	-5.03042	-6.53304	-7.92886	-6.38871	-4.81902	-7.90413	-6.67701	-5.84891
393.1	ovary	right	-2.69766	-4.63214	-2.94021	-0.211159	-5.36497	-2.41539	2.27177	2.91686	-1.97089	-4.31396	-3.91365	-3.27123	-4.87096	-4.39321	-5.15812	-3.16114	-3.88687	-1.01352	-0.998017	-1.6479	2.17633	-4.82987	-1.4506	-5.7873	-3.51407	-5.06075	-6.25692	1.68634	-3.97918	-2.92538	-0.445207	-5.80879	-3.47728	-3.58376	0.063965	-5.2453	-7.19388	-6.39066	-2.37262	-4.01426	-1.55129	-5.96274	-3.99022	-4.10945	-6.41156	-6.40225	-4.76082
393.2	ovary	left	-3.77436	-5.23308	-3.52376	-0.421829	-5.47798	-2.72983	1.77333	2.48657	-1.80145	-4.37611	-4.67912	-4.02452	-5.23645	-4.18217	-4.64257	-2.78934	-4.20277	-2.7273	-0.316971	-3.08678	1.83919	-4.52311	-3.36323	-6.61811	-3.7865	-4.49311	-6.71293	1.38124	-3.9181	-3.74777	-1.15483	-5.32083	-4.24017	-4.41807	-1.67678	-4.88727	-5.1102	-5.39075	-3.17263	-5.50245	-1.52842	-4.32258	-3.22144	-4.32001	-5.55837	-5.56268	-4.43541
432.1	ovary	left	-3.03293	-2.06778	-6.14814	2.03707	-6.51054	-1.71257	2.40117	0.714279	0.816864	-2.09531	-6.94395	-2.74166	-3.95027	-7.54647	-5.47816	-4.58072	-3.56187	-0.608655	-2.43624	-0.341012	1.52217	-7.31705	-3.07805	-5.08067	-2.59935	-2.95555	-5.75247	1.70415	-2.164	-3.06559	0.734306	-7.70417	-1.80404	-3.7549	-0.622848	-3.75375	-7.72424	-8.34075	-1.80905	-2.67169	0.219564	-8.27275	-6.72777	-3.2655	-8.7542	-2.91757	-7.54794
432.2	ovary	right	-4.27831	-3.63296	-6.28672	-0.624302	-7.75953	-3.00893	1.43935	0.284976	-1.74543	-4.8342	-7.19056	-2.88502	-5.20324	-7.25559	-5.95889	-4.46247	-4.23259	-1.97282	-3.26334	-2.38883	0.807576	-7.66658	-3.54835	-6.57513	-3.55104	-5.49797	-6.74399	0.796096	-4.50873	-3.93997	-0.985112	-8.46661	-3.6736	-4.47097	-1.26032	-6.35543	-7.80175	-8.43022	-3.16556	-3.39482	-1.72266	-7.95961	-4.4708	-4.54926	-8.41022	-5.24439	-7.54263
433.1	ovary	left	-2.3746	-5.15671	-2.26897	0.994554	-2.13256	-1.81314	2.22782	2.39972	0.595842	-2.95956	-2.36096	-5.22844	-4.48581	-0.629053	-2.32319	-3.80883	-2.54965	-1.86453	-1.24511	-1.45927	1.45819	-2.59761	-3.51482	-5.51302	-3.30546	-3.4076	-6.17299	1.22402	-3.55144	-3.37264	0.375531	-3.70729	-2.51393	-2.76863	-0.467722	-2.86341	-4.22922	-2.26976	-2.30296	-3.74352	-1.1031	-3.68931	-4.12066	-3.75498	-4.32488	-6.38409	-4.11038
433.2	ovary	right	-3.63684	-4.61806	-2.87613	0.929967	-3.6124	-2.62789	2.08632	1.82888	-0.842369	-4.72294	-2.56289	-5.15199	-5.01542	-2.9213	-4.48452	-3.46884	-3.19074	-1.4567	-1.18683	-1.22234	1.82312	-4.82938	-3.40313	-6.45972	-3.37715	-4.50381	-6.31356	1.14835	-3.8578	-4.38944	-0.0719693	-5.78848	-2.63727	-3.63767	-0.858303	-3.98801	-6.16458	-4.81251	-2.60706	-3.87621	-2.11927	-5.44973	-3.05229	-4.12747	-6.39923	-7.61179	-4.78781
446.1	ovary	right	-2.44148	-4.25208	-4.82901	1.0445	-4.33755	-0.544719	3.86295	1.64692	-0.729776	-0.590078	-4.82996	-3.07333	-3.26281	-5.33098	-4.49584	-4.65074	-3.19622	0.438047	-2.69323	-0.395084	2.83342	-5.63545	-1.82107	-3.61932	-1.23569	-3.60342	-4.51846	2.48752	-1.89038	-1.91678	1.36952	-6.47697	-1.42315	-3.24924	0.627705	-2.79769	-6.15848	-6.63922	-0.821703	-2.24444	-0.517503	-6.68503	-3.32079	-3.03698	-7.04558	-4.29449	-6.17623
446.2	ovary	left	-3.87835	-2.55359	-3.52071	-0.335735	-7.19227	-2.26196	0.835355	-1.45444	-1.0108	-4.79177	-3.28827	-2.39578	-2.54555	-2.58437	-3.09886	-5.14184	-4.72221	-2.59431	-0.05859	-2.5312	1.02612	-2.99881	-2.40107	-7.77282	-1.90005	-3.53368	-3.71605	1.06249	-2.82906	-2.97295	-1.38503	-2.61586	-5.13489	-2.31673	-1.15358	-2.31076	-1.78797	-2.44317	-2.70326	-6.62637	-1.31784	-1.98051	-2.40106	-2.15505	-3.47772	-3.24364	-2.10092
455.1	adnexa	right	-4.33348	-4.01136	-3.08519	-0.201256	-3.50505	-2.82403	0.528306	2.01014	-1.0238	-4.03093	-2.01401	-4.09737	-4.82448	-2.86131	-4.58598	-2.69229	-2.81766	-2.35441	-3.10532	-2.40878	-0.00120593	-4.41292	-3.67301	-7.1078	-4.41235	-5.09536	-7.61485	0.182176	-4.17831	-3.55776	-0.848974	-5.5318	-3.01504	-3.81261	-1.63546	-5.50027	-5.70568	-5.50698	-3.5111	-3.92253	-2.46729	-4.9666	-5.01095	-5.15701	-5.41708	-4.63055	-4.8353
455.2	adnexa	left	-4.74886	-4.7425	-1.92168	-0.833178	-2.64223	-3.89192	-0.0352071	2.28105	-2.83424	-6.39441	-1.45301	-5.24301	-5.71103	-1.3312	-3.3844	-2.12498	-2.61917	-3.21209	-2.02055	-3.19235	0.203506	-3.60475	-3.93956	-7.6862	-5.5024	-5.84424	-8.04101	-0.100392	-5.14199	-4.40428	-2.12811	-4.83644	-4.16274	-3.51709	-2.64308	-7.07246	-5.26732	-4.54171	-4.4595	-5.7989	-4.01778	-4.27095	-3.37903	-5.15158	-4.43465	-5.49512	-3.96698
567.1	ovary	right	-3.7967	-4.14478	-4.84938	-0.812927	-4.74044	-2.91687	1.7736	2.21448	-2.49679	-4.60332	-4.95823	-3.01977	-4.47274	-4.15896	-4.65244	-4.47535	-2.93129	-0.656399	-0.406861	-1.95648	1.78946	-4.98288	-2.83936	-6.67409	-4.12461	-5.32243	-6.12089	1.47773	-4.18548	-3.65386	-0.914549	-4.99347	-2.28177	-3.56514	-1.66416	-5.63574	-4.15298	-4.55468	-2.64898	-4.26059	-2.68429	-4.46369	-3.35053	-3.60441	-5.83313	-3.89065	-4.26364
567.2	ovary	left	-3.45115	-3.6736	-4.71111	-0.912531	-6.26932	-2.95958	1.47829	1.71745	-2.72663	-6.87924	-4.51987	-2.74965	-3.72546	-3.83327	-3.93197	-4.54854	-3.38723	-1.05686	-0.0365811	-2.38997	1.72799	-4.3314	-2.75035	-7.72432	-3.84585	-5.10117	-5.46667	1.57398	-3.86747	-3.29585	-1.57479	-4.1675	-2.78147	-3.2323	-1.80202	-4.6957	-3.34144	-3.70369	-2.75651	-4.36286	-3.1536	-3.62309	-3.0076	-3.22574	-4.94908	-3.50837	-3.76717
568.1	ovary	left	-3.57137	-4.79194	-3.56317	0.455435	-5.34938	-1.94714	1.9612	2.25056	0.422959	-3.53639	-2.84326	-4.12842	-4.01823	-3.25359	-4.48551	-4.08915	-3.21342	-1.84838	-0.944702	-1.50456	1.50375	-4.45991	-2.78554	-6.09774	-2.31767	-3.64319	-5.38883	1.50043	-3.28273	-3.46531	0.227412	-4.57132	-2.60175	-3.08308	-1.17653	-3.23135	-3.99398	-4.7151	-2.27871	-3.83959	-1.10428	-4.72289	-3.38257	-3.22478	-5.44804	-5.3952	-4.5488
568.2	ovary	right	-4.49588	-4.90403	-4.12217	-0.0524286	-6.90024	-2.85895	1.32009	2.21082	-0.29673	-4.69586	-3.38354	-4.33335	-4.8672	-3.416	-4.93053	-4.30341	-3.43749	-2.05783	-1.3325	-1.75411	0.864569	-5.27235	-3.29364	-6.77027	-2.93761	-4.23253	-5.11693	0.617663	-3.52178	-3.93951	-0.535821	-5.2921	-2.93574	-3.43894	-1.71106	-3.82853	-4.5461	-5.00799	-2.82634	-3.88364	-2.012	-5.30779	-3.63678	-3.34306	-5.4288	-6.04512	-4.95811
572.1	ovary	right	-3.38446	-2.37675	-5.6803	-1.63331	-9.25735	-3.14967	1.61816	2.26217	-1.42078	-5.85684	-6.54218	-2.03803	-3.90891	-4.88342	-5.43118	-5.42507	-5.25117	-1.34036	-2.89025	-2.81129	1.45172	-6.4118	-0.683269	-7.19779	-3.72756	-5.9607	-6.45308	1.35519	-5.12262	-3.31358	-1.37942	-6.07987	-4.48859	-3.88645	-0.856432	-5.73231	-4.78386	-5.19672	-3.427	-4.8966	-4.08758	-5.84266	-5.03902	-3.34319	-6.2957	-2.93577	-4.80342
572.2	ovary	left	-2.55017	-2.77694	-5.26236	-0.676355	-8.46091	-2.54504	1.72293	0.655794	-1.85295	-6.59685	-5.25521	-2.96767	-4.27659	-4.26183	-4.88173	-4.81639	-4.17007	-0.704166	-1.35361	-2.70753	1.74472	-5.43649	-1.79992	-3.28209	-1.9234	-6.73541	-6.44538	2.33001	-5.1019	-1.72999	-2.14356	-5.28276	-4.4337	-3.87739	-1.1483	-4.83835	-4.21363	-4.64852	-3.24486	-6.13349	-3.48293	-4.64214	-4.5645	-3.03537	-5.60496	-4.1027	-4.19849
581.1	adnexa	right	-5.62221	-1.6132	-3.77084	-2.80845	-6.58822	-1.20661	-1.31611	-2.10981	-1.82998	-4.40653	-2.2914	-2.4576	-2.16496	-0.744945	-1.97405	-5.09917	-8.32541	-1.62429	-0.322879	-2.83115	-2.05261	-2.4359	-2.34245	-9.36512	-2.05884	-3.92349	-4.05439	-1.78564	-1.31348	-2.50828	-1.48776	-2.20984	-8.23124	-1.55981	-3.10904	-1.78114	-0.873862	-3.04828	-1.89876	-8.28978	-1.70591	-2.72699	-2.38803	-2.66304	-2.5741	-3.31538	-0.979004
581.2	omentum	NA	-6.33883	-1.74965	-3.65625	-3.03703	-9.14917	-1.53945	-1.70122	-2.46651	-1.88945	-4.47014	-2.49407	-2.33099	-2.25301	-1.01521	-2.12262	-5.2437	-9.14943	-2.02854	-0.229301	-2.30401	-2.40833	-2.55911	-2.4361	-12.6041	-2.09638	-4.03395	-4.07813	-2.12468	-1.5342	-2.60555	-1.78616	-2.25235	-10.2072	-1.81613	-3.28492	-1.51848	-0.924261	-2.60351	-2.17969	-10.3768	-1.55563	-1.72351	-2.35797	-2.62698	-2.58663	-3.25112	-1.22609
593.1	serosa	uterus	-3.1976	-2.47933	-2.72313	0.608704	-4.33385	-1.54264	2.7262	2.23281	-0.34204	-1.73412	-2.0362	-3.17597	-3.41669	-3.15114	-3.9373	-3.77652	-2.76632	-0.622372	-1.8559	-0.848427	1.69901	-3.95891	-2.14387	-4.77048	-2.34251	-3.90052	-4.73572	1.79865	-2.6253	-2.69218	0.66709	-4.56102	-2.21442	-2.99137	-0.523437	-3.14501	-4.49386	-4.19096	-1.75323	-3.35038	-0.551732	-4.23879	-4.20642	-3.82351	-5.05781	-2.68748	-3.73421
593.2	fallopian tube	left	-4.00841	-2.48507	-3.00151	-0.449651	-4.5391	-2.36685	1.24086	0.504429	-1.38527	-4.0511	-3.15114	-2.82689	-3.23638	-3.01772	-3.33827	-4.19364	-3.54779	-2.69883	-0.0958346	-2.97029	0.819671	-3.7488	-2.84086	-7.42845	-2.80807	-4.45205	-4.58308	0.928324	-3.64005	-3.46685	-1.13325	-3.98774	-3.2388	-3.08907	-2.0853	-3.54258	-3.73007	-3.24658	-2.74732	-5.25351	-1.30462	-3.48187	-3.15167	-3.10953	-4.43832	-3.06874	-2.76911
609.1	adnexa	left	-3.33019	-3.91058	-4.78902	-0.766808	-4.18323	-3.08382	0.56014	1.13971	-1.27674	-7.25183	-5.2826	-3.89742	-5.00812	-4.70458	-4.78757	-2.97014	-3.68703	-1.48219	-2.9551	-1.54646	0.20536	-5.73244	-2.56252	-6.08569	-0.857642	-4.85976	-4.09699	0.487746	-5.00196	-2.98959	-1.18943	-5.89987	-4.46102	-3.45831	-0.34921	-5.50992	-4.79446	-5.84065	-3.39491	-4.40537	-4.29793	-5.32913	-3.99262	-4.52836	-4.91294	-6.02162	-4.85613
609.2	adnexa	right	-3.85216	-4.21485	-4.86077	-1.94565	-4.18375	-3.41431	-0.0867291	1.51077	-1.73851	-7.96006	-5.26462	-3.6592	-5.09624	-4.69822	-4.91853	-2.79241	-4.16257	-2.37476	-2.72559	-2.85185	-0.518263	-5.45445	-3.12763	-7.87037	-2.81947	-6.20966	-5.91489	-0.328388	-4.9956	-3.31027	-1.64395	-5.35585	-5.77259	-3.74655	-0.549445	-5.21077	-4.54483	-5.66258	-3.88178	-4.54282	-4.51276	-4.87491	-3.25913	-4.35063	-4.80016	-5.84633	-4.39188
668.1	ovary	right	-3.13122	-3.59815	-4.46662	-1.06715	-5.80241	-2.93974	1.48977	1.94422	-2.01585	-6.01276	-5.42176	-3.21772	-4.39022	-4.71102	-5.25178	-5.3314	-3.52318	-1.67582	-1.93961	-3.06072	1.51588	-5.83264	-1.7728	-7.6177	-5.11572	-7.00841	-6.83761	1.03282	-4.88305	-2.48642	-1.40748	-6.08529	-4.30504	-3.3053	0.193364	-5.68204	-5.34054	-5.84116	-3.39627	-5.2519	-3.34731	-5.59587	-3.58008	-3.72595	-6.77716	-4.97269	-5.38029
668.2	ovary	left	-3.12386	-3.21224	-4.39769	-0.754398	-6.74063	-2.37766	1.72873	1.65465	-0.89097	-4.14006	-4.78657	-2.8988	-3.54228	-4.23578	-4.73338	-5.22979	-3.77856	-1.4712	-1.58191	-2.02382	1.31303	-4.75294	-1.46486	-6.81536	-3.57933	-5.8657	-5.90856	0.97357	-3.68404	-2.31408	-0.363593	-4.65821	-3.47525	-2.66185	0.442645	-3.92267	-3.78667	-4.29584	-2.62917	-4.3666	-1.98249	-4.09334	-3.30974	-2.99711	-5.49043	-4.51655	-3.9853
683.1	ovary	right	-2.9429	-3.84316	-4.99202	0.396956	-5.58496	-2.02872	2.26814	1.57695	-1.19817	-4.75387	-4.35976	-3.99005	-4.70615	-5.05391	-4.46903	-4.66736	-3.79989	-1.15863	-2.43419	-1.36682	1.93931	-5.53217	-2.56924	-6.79405	-2.77367	-4.58344	-5.40461	1.60657	-3.66093	-3.38216	-0.443682	-6.10006	-3.12782	-3.06052	-0.250705	-4.65301	-4.82332	-5.55559	-2.26357	-3.77852	-1.63752	-5.31981	-3.7825	-4.34778	-6.33789	-5.57943	-5.25749
683.2	ovary	left	-1.82683	-4.81022	-3.24618	2.4105	-4.40821	-0.814027	3.94365	1.76757	0.519846	-2.06363	-4.13719	-4.65609	-3.7914	-4.66264	-4.31239	-3.82178	-3.22987	-0.271957	-2.09208	-0.125232	3.51126	-4.51729	-2.17813	-4.37918	-1.54105	-3.11704	-5.93563	3.323	-2.55258	-3.63921	1.02392	-5.41898	-1.71573	-3.49864	-0.111007	-3.83779	-6.29286	-5.09314	-0.451789	-2.16722	1.16	-5.59264	-2.33538	-3.37055	-7.1181	-6.8248	-4.87719
700.1	ovary	left	-3.20206	-2.0396	-7.09389	-1.09816	-9.13038	-3.14275	1.89801	-0.183193	-1.39323	-6.0559	-9.35891	-1.72262	-4.65613	-7.79637	-5.5642	-6.49106	-5.5596	-0.962763	-3.02308	-1.89983	1.4227	-8.38941	-1.92389	-6.02844	-2.64199	-5.73812	-5.89726	1.55774	-4.96402	-2.12501	-1.00108	-8.78742	-3.25712	-3.94996	0.60277	-8.06476	-8.90195	-8.63601	-3.00825	-4.57787	-4.35573	-8.84142	-5.92878	-3.32963	-9.67918	-3.86594	-6.61392
700.2	ovary	right	-5.57349	-1.69941	-5.94502	-2.85362	-8.51303	-4.02847	-0.360314	-1.62212	-1.86856	-7.40797	-5.51697	-2.01586	-3.10629	-4.6595	-4.8564	-6.78877	-6.64538	-2.36993	-2.1789	-4.71235	-0.445634	-5.05652	-2.62288	-8.7664	-3.76833	-6.62242	-6.32125	0.271049	-4.78683	-3.98626	-2.68602	-4.66228	-3.97418	-3.9594	-3.34338	-4.22245	-3.5174	-4.32998	-4.35386	-6.00082	-4.00454	-4.52365	-4.76362	-1.92808	-5.77644	-1.32859	-4.36382
85.1	adnexa	right	-3.60489	-2.95749	-2.7639	-0.345354	-4.61396	-3.19789	1.40913	0.524042	-2.32289	-6.23135	-6.11932	-4.22443	-3.80374	-2.57953	-3.63276	-3.76347	-3.95125	-3.16575	-0.805273	-4.08711	2.09007	-4.30501	-3.33432	-7.06894	-4.0568	-3.45107	-5.82176	1.72678	-4.96955	-5.18312	-2.73626	-4.22265	-4.67204	-3.24091	-2.65131	-6.13329	-4.93302	-5.21358	-3.88181	-5.42657	-4.25522	-5.20952	-2.57461	-3.43161	-5.92176	-3.79603	-2.47954
85.2	adnexa	left	-2.37734	-3.83731	-3.99592	0.330541	-5.86575	-2.20007	2.07885	1.25689	-0.169313	-4.8982	-8.10804	-3.93308	-5.59984	-5.50116	-4.75478	-4.60413	-2.99811	-3.3132	-2.26115	-3.6112	2.54653	-5.29377	-2.85741	-6.47277	-2.28226	-4.27632	-6.89798	2.74325	-5.4278	-3.50204	-1.13598	-5.21141	-4.24577	-4.00728	-0.371907	-7.53707	-8.50662	-6.39497	-3.43563	-5.64979	-1.86317	-4.71287	-3.73669	-3.71993	-7.91049	-7.05779	-4.23383
714.1	ovary	right	-1.75771	-3.86743	-4.46612	0.906196	-8.08319	-2.17383	3.25766	1.2122	-0.8826	-4.50682	-3.25676	-3.78676	-4.25503	-4.73508	-4.59998	-4.24247	-3.50449	-1.10866	-1.63827	-0.924175	3.24523	-5.03174	-1.24195	-6.86013	-3.3561	-4.99733	-5.26055	2.24612	-3.39731	-2.92542	0.398917	-5.78773	-3.1933	-3.29284	0.637392	-5.36223	-4.47626	-5.01889	-2.16957	-3.79987	-3.78899	-4.70424	-1.1057	-2.54504	-6.465	-6.63138	-4.77318
714.2	ovary	left	-1.83958	-4.46397	-3.66374	1.85212	-6.06861	-2.2375	3.54433	0.829164	0.878589	-2.80241	-2.98904	-5.13593	-4.44515	-3.60887	-4.18392	-4.09845	-2.75417	-1.5077	-1.19392	-1.09286	3.48945	-4.80475	-2.09807	-6.52362	-2.80985	-4.28654	-6.45698	3.17966	-4.20182	-4.27959	-0.240661	-5.89969	-3.12671	-3.84756	0.107867	-5.003	-5.53968	-5.49831	-2.09361	-3.81084	-1.10107	-5.91572	-1.39085	-1.13137	-7.11337	-6.67569	-3.80442
755.1	ovary	left	-5.14336	-4.45352	-5.02003	-3.03197	-6.0156	-3.93459	-0.49899	0.609298	-2.74291	-6.61754	-5.17047	-2.98207	-4.79548	-4.4207	-5.33043	-4.33824	-3.8614	-3.00806	-2.28151	-4.72136	-0.488736	-5.84448	-3.56989	-8.24504	-5.0119	-7.97975	-6.62931	-0.462335	-5.32388	-4.48158	-3.68314	-5.70245	-5.98056	-4.18782	-3.61726	-4.93892	-4.102	-4.41599	-4.53761	-4.08072	-4.24459	-4.41922	-2.599	-3.0679	-4.13875	-4.50435	-4.49613
755.2	ovary	right	-5.0116	-3.49284	-4.24068	-0.773607	-5.21006	-2.90112	0.952326	0.604994	-1.70394	-6.06519	-3.69136	-2.49305	-4.33966	-2.92851	-4.17439	-5.60767	-3.73456	-3.17571	-1.79762	-3.72999	0.777113	-4.65632	-3.28085	-7.58414	-4.16142	-5.59703	-6.655	0.482811	-3.83424	-4.22483	-1.73567	-4.38109	-5.40379	-3.63657	-2.70779	-4.27123	-3.39667	-3.83768	-3.47327	-6.0338	-2.11504	-3.73128	-3.60045	-3.39833	-4.65605	-4.17574	-3.55064
785.1	adnexa	left	-3.47688	-4.50706	-4.02845	-0.649352	-5.09773	-2.55603	1.43989	3.01569	-1.40611	-6.08336	-4.84293	-4.05466	-5.24948	-4.93963	-4.63095	-3.48468	-2.98416	-2.04322	-1.85355	-2.56247	1.57478	-5.77541	-2.9317	-7.19016	-2.90074	-4.93926	-6.1509	0.983495	-4.56307	-3.64719	-1.35992	-6.32111	-3.39525	-3.78262	-0.765054	-6.28251	-6.54954	-7.0966	-3.26356	-4.92626	-2.99174	-6.49511	-4.39395	-4.40773	-6.89095	-5.32588	-6.1534
785.2	adnexa	right	-4.58279	-4.47695	-3.14913	-0.835589	-4.24016	-2.59818	0.0325081	2.16635	-0.977411	-5.36864	-3.58378	-4.35573	-3.37004	-2.27365	-3.62727	-4.00804	-2.64528	-3.37079	-1.73682	-3.3648	1.7378	-3.74941	-4.1427	-8.40786	-4.33377	-5.13614	-7.62363	-0.0215484	-4.65395	-4.3376	-1.43423	-4.2169	-4.19598	-4.08677	-2.55117	-6.1992	-5.35439	-4.16017	-4.41081	-4.81438	-3.96963	-3.85542	-3.28974	-4.24694	-6.10867	-5.62367	-3.63288
827.1	ovary	left	-5.10453	-3.01591	-5.98392	-3.57698	-8.54002	-4.34504	-0.248679	-4.56e-05	-1.44691	-9.00986	-6.26606	-3.3403	-5.01599	-5.8535	-6.2699	-4.85963	-4.78743	-2.4602	-3.72191	-4.82412	-0.218114	-6.11625	-4.36515	-10.8881	-4.62516	-7.88852	-7.12421	-0.356618	-6.89561	-4.78322	-3.2206	-6.35272	-6.29854	-5.30262	-2.78829	-7.22065	-6.51513	-7.21072	-4.78644	-4.99887	-5.10693	-7.2876	-4.34124	-2.33999	-6.78008	-4.27558	-4.9719
827.2	ovary	right	-2.393	-4.04826	-5.36133	1.14607	-7.75807	-1.77421	2.79604	0.758375	0.773646	-3.86147	-4.83048	-3.64231	-4.22536	-5.48832	-5.03751	-5.16468	-3.62737	-0.492979	-2.72049	-0.583006	2.28806	-5.7655	-2.3325	-6.14957	-2.38359	-3.76848	-5.54616	2.02226	-2.70857	-3.30638	0.51776	-6.4001	-1.92732	-3.95382	-0.0543327	-3.64631	-6.51153	-6.68865	-1.81281	-2.83644	-0.14193	-7.41253	-4.28876	-2.43002	-7.5199	-5.84019	-5.02851
853.1	adnexa	right	-2.84726	-4.23888	-4.63854	-0.396432	-5.99636	-2.63342	1.73567	2.12192	-1.35922	-5.54816	-4.43614	-3.72019	-5.1378	-5.75257	-5.10469	-4.06474	-3.3235	-1.46684	-2.78587	-2.06666	1.641	-5.69775	-1.92448	-6.55569	-2.63207	-5.68197	-5.75353	1.31683	-4.06167	-2.69756	-0.418934	-6.44633	-2.86844	-3.5444	0.318816	-6.51151	-6.88369	-7.18934	-3.08806	-3.23324	-2.86174	-6.27942	-3.7383	-4.17753	-6.8356	-5.08653	-5.62075
853.2	adnexa	left	-4.17003	-5.04326	-2.70995	-0.800302	-3.47632	-2.90517	0.445258	1.6621	-1.71505	-5.58556	-3.34058	-4.78394	-5.19332	-2.48278	-3.48838	-3.72508	-2.95531	-3.95733	-1.70762	-3.8529	0.411597	-3.52315	-3.35193	-8.32363	-5.05688	-5.37995	-7.77156	0.648747	-4.52789	-4.64297	-1.97168	-4.6091	-3.95368	-3.78693	-2.34564	-6.14005	-5.03569	-4.80528	-4.01688	-4.65738	-3.51994	-3.51934	-4.34124	-4.19441	-5.05173	-6.10131	-3.29809
83.1	ovary	left	-3.54453	-6.77752	-2.10481	-0.495244	-4.16214	-4.4513	1.61242	0.861424	-3.13199	-6.07289	-4.81951	-5.05388	-5.75871	-3.5789	-3.66907	-4.17059	-3.47532	-4.05398	-2.3522	-4.03424	2.30099	-4.08895	-4.5788	-8.26097	-5.21134	-6.00153	-8.05684	1.67733	-6.74653	-5.54917	-2.8081	-4.79576	-4.20111	-3.93043	-2.25836	-8.74031	-5.66561	-5.57271	-4.7519	-6.35555	-4.08969	-4.8906	-3.40179	-3.93014	-7.79184	-6.09114	-4.31607
83.2	ovary	right	-3.62124	-3.25577	-3.83963	-0.396638	-4.05839	-2.16749	2.19341	1.75967	-1.44868	-2.46697	-5.51838	-2.90075	-3.84898	-4.42919	-4.15416	-4.24289	-3.45168	-1.35724	-2.70283	-1.88289	1.25284	-4.32773	-2.21352	-5.1785	-2.99485	-5.11483	-6.1801	1.08372	-3.09639	-2.64927	-0.15019	-4.73528	-2.95419	-3.62339	-0.474948	-4.29986	-4.53791	-5.21842	-2.25767	-4.02389	-1.80947	-4.2222	-3.48339	-3.97456	-5.75258	-4.18503	-4.26014
862.1	ovary	right	-0.992532	-2.94496	-4.40391	0.802121	-7.60033	-1.70993	3.61172	1.64693	-2.02066	-4.56419	-5.75744	-2.46194	-3.64938	-5.33576	-4.8999	-4.14448	-3.45994	0.486528	-0.151198	-0.126434	3.31345	-5.80929	-1.2175	-6.06009	-2.61142	-6.58437	-5.99249	2.88981	-5.59898	-0.75054	-0.220156	-6.60608	-3.72975	-3.11544	1.4345	-6.39894	-7.16732	-6.94404	-1.50159	-4.27758	-1.98966	-6.32281	-5.68506	-2.71679	-7.24917	-5.53846	-6.2738
862.2	ovary	left	-1.23038	-2.98694	-3.86099	0.541677	-8.4788	-1.65836	3.51863	1.85299	-2.09256	-5.34488	-5.37438	-2.48793	-3.82247	-5.08624	-4.75216	-4.09291	-3.17171	0.243615	-0.107473	-0.164898	3.31402	-5.33112	-1.17818	-5.97961	-2.95281	-5.91535	-5.77781	2.79748	-5.4044	-0.746247	-0.583359	-6.20678	-3.93421	-2.92989	1.52604	-6.52782	-7.03705	-6.57591	-1.5551	-4.36066	-2.14468	-6.09862	-5.68622	-2.81733	-7.32717	-5.37588	-5.52493
182.1	ovary	right	-2.5241	-3.94902	-5.49715	-1.13854	-8.73527	-2.80472	1.63743	1.09668	-1.50072	-5.95214	-5.40776	-3.46589	-5.50358	-6.76402	-6.15223	-5.82557	-5.23408	-0.980988	-2.65208	-1.00686	2.1716	-7.37187	-1.55114	-5.94997	-0.557752	-5.72437	-4.54591	1.80897	-6.55481	-3.13779	-2.65062	-7.5906	-4.40104	-2.0554	0.232552	-6.37688	-7.42207	-7.11766	-3.09836	-4.63811	-4.64318	-7.93031	-5.07333	-3.93453	-6.13619	-6.47886	-5.61791
182.2	ovary	left	-3.16638	-3.80331	-4.21031	1.47817	-4.84396	-2.41934	3.56879	1.69272	-0.169326	-3.06629	-5.57533	-4.10149	-4.56309	-3.42151	-3.14491	-4.75136	-2.5122	-0.158979	-1.50408	0.223534	2.55835	-4.71943	-1.50145	-4.47794	-0.232941	-2.97299	-2.45327	2.33441	-1.82474	-2.48711	0.110194	-5.58192	-1.83853	-2.30097	0.295038	-5.25897	-5.16302	-4.49497	-1.52861	-1.64542	-2.65333	-5.24544	-3.89096	-3.62949	-5.14696	-5.7013	-4.30129
510.1	ovary	right	-3.69127	-2.76733	-4.3391	-1.23618	-5.56751	-3.43968	0.299894	1.0303	-1.76134	-9.26333	-5.22003	-2.91874	-5.09932	-4.9992	-5.81554	-4.71927	-4.07977	-2.18039	-3.65588	-3.22271	0.469159	-5.9606	-2.25044	-7.90455	-4.31811	-7.23096	-6.58084	0.402243	-5.9558	-3.11158	-1.86652	-7.31683	-4.94805	-3.61957	-0.130342	-8.91046	-6.8171	-7.07927	-3.98838	-4.20974	-3.70132	-6.95947	-5.27969	-4.81971	-6.50628	-2.36507	-5.71409
510.2	fallopian tube	left	-5.04393	-5.00331	-3.65549	-1.35127	-3.01515	-3.23602	0.0492817	2.14668	-2.21776	-3.44889	-4.04419	-4.25722	-5.8939	-3.68701	-4.34752	-4.0687	-3.26465	-3.39449	-3.68814	-2.73661	-1.01841	-4.24419	-3.40794	-8.25525	-3.44504	-6.29413	-6.27897	-0.654316	-4.45539	-4.37526	-1.63793	-5.43617	-3.43365	-3.62392	-1.72417	-8.54198	-5.76343	-5.00508	-4.14852	-5.02102	-5.57172	-5.1808	-3.48317	-5.68714	-5.74882	-4.28898	-4.77272
514.1	adnexa	left	-3.30358	-2.79315	-4.7571	-1.94357	-5.86468	-3.20484	1.38045	0.81845	-1.47936	-6.71911	-2.98086	-2.7771	-4.6231	-3.57519	-4.57445	-4.83966	-4.96484	-1.59382	-2.15113	-3.57279	1.74301	-4.94741	-2.38556	-6.0183	-3.64272	-6.47115	-6.42296	1.28737	-4.5673	-2.39221	-1.34319	-5.26261	-5.03379	-3.5335	-0.463073	-5.41719	-4.59878	-4.6291	-3.08866	-5.46617	-3.12546	-4.89583	-4.07798	-3.69604	-5.09103	-3.18175	-4.24371
514.2	adnexa	right	-2.48996	-3.18233	-5.09047	-1.19561	-6.42909	-2.74725	1.91676	1.09177	-1.37856	-5.82925	-3.35514	-2.94452	-4.48368	-4.19636	-5.16901	-4.61435	-4.74282	-0.524497	-1.13057	-3.18467	2.3871	-5.63569	-1.47095	-5.26204	-3.34505	-6.46708	-6.73849	2.27363	-6.34726	-2.65475	-1.51813	-5.98713	-5.54856	-4.02627	-0.908082	-6.55611	-6.19355	-5.82902	-3.20506	-5.01286	-2.68663	-6.33535	-4.68718	-3.72217	-5.70346	-3.92996	-4.69911
691.1	ovary	nos	-2.88934	-2.7977	-4.44315	1.42103	-5.59803	-1.33897	3.44382	1.60561	0.482734	-2.50142	-4.55459	-2.83878	-2.65786	-3.64976	-4.28968	-5.55044	-4.56473	-0.0474895	-2.57166	-0.273296	2.83962	-4.43705	-1.36292	-4.74257	-1.96756	-3.67648	-5.49688	2.59225	-1.79537	-2.53998	0.738096	-4.68927	-1.42862	-3.45551	-0.134672	-3.42574	-3.90641	-4.39436	-1.34859	-2.56262	-0.531436	-3.37445	-4.88814	-2.76439	-5.27863	-3.23963	-4.15669
691.2	peritoneum	nos	-1.72869	-3.03793	-5.0858	1.74225	-7.21746	-0.921052	4.49219	0.2975	-1.33527	0.323864	-4.73577	-2.67402	-3.06846	-4.14666	-4.85261	-5.40219	-5.00268	1.34582	-2.20274	-0.18601	4.06607	-4.93651	-0.839764	-2.96018	-2.19323	-5.20655	-5.18628	3.60435	-1.17582	-1.87364	1.41151	-4.93305	-1.28577	-2.86384	0.108064	-2.76198	-3.74396	-4.64285	-0.373284	-1.89094	-1.84668	-3.92689	-4.59701	-2.30401	-5.34392	-2.38515	-4.31605
878.1	peritoneum	nos	-1.73457	-4.1686	-1.10605	1.61832	-2.66876	-0.191034	3.61755	2.95336	0.83849	-1.53853	-0.373632	-2.96103	-3.92789	-0.185783	-2.11309	-3.03275	-1.94979	0.265117	-1.9488	0.13104	2.88819	-2.61093	-1.625	-3.72904	-1.25963	-3.29276	-5.68925	2.78096	-1.75794	-1.89214	1.82405	-3.4416	-1.17551	-2.38231	0.513536	-2.89264	-3.6505	-2.52586	-1.22518	-2.11062	0.0216443	-3.20309	-6.19524	-3.02603	-2.77887	-4.05488	-2.49624
878.2	adnexa	left, adjacent fat tissue	-1.00173	-3.77027	-2.68805	0.0835551	-5.06903	-0.64163	3.24587	1.95685	-0.0298748	-2.1184	-0.666312	-4.05388	-3.51156	-3.14149	-4.15735	-4.12055	-2.69539	-0.51367	-2.26648	-1.84439	2.57686	-4.67392	-1.75542	-4.53611	-1.96277	-4.1854	-5.98577	2.74842	-2.22647	-1.45088	1.22731	-5.10655	-2.04532	-2.42295	0.259581	-4.01549	-4.71002	-5.31814	-1.73949	-3.54821	-1.00615	-5.17917	-6.37906	-3.17517	-4.26135	-6.03867	-4.0402
31.1	ovary	nos	-3.38002	-5.33405	-2.65283	1.46284	-4.69976	-2.21783	2.19475	2.81002	-0.938531	-2.8137	-2.084	-3.2929	-4.56121	-3.79374	-3.52216	-2.30457	-2.72217	-0.992411	-2.51324	-0.899222	1.18328	-4.99781	-3.51095	-5.23842	-1.64544	-2.93921	-5.20812	1.37805	-3.9238	-2.62779	-0.610358	-5.46248	-3.00336	-2.73273	-0.75918	-6.62738	-6.84663	-5.16834	-2.07375	-3.21999	-3.05891	-5.29127	-4.96062	-5.33622	-4.51826	-3.99321	-3.90166
63.1	ovary	right	-4.89478	-6.31285	-2.92829	-1.51196	-6.31073	-4.06456	-0.108225	3.73908	-2.49432	-4.71687	-2.941	-4.32831	-6.22692	-4.23974	-4.60961	-2.82659	-3.23442	-3.26754	-2.43286	-3.84738	-0.68118	-5.99325	-3.47187	-7.28295	-5.22618	-8.63412	-7.87178	-0.451357	-6.3175	-3.71444	-2.18399	-6.48078	-5.77973	-3.92691	-1.68003	-6.88665	-7.59325	-6.56638	-4.59094	-4.52547	-5.01821	-5.89524	-1.43879	-6.19944	-6.16246	-9.05119	-5.15683
74.2	ovary	right	-4.00815	-5.23475	-2.61907	2.87424	-2.32783	-2.80348	2.07257	2.14044	-1.61284	-3.60572	-4.07952	-3.75295	-4.78448	-4.13024	-3.95518	-2.70237	-2.23138	-0.608208	-1.18223	-0.652069	1.41755	-6.23649	-3.39244	-4.66034	-3.27468	-4.125	-5.7873	1.85273	-4.09318	-4.14448	-1.18737	-6.846	-2.8551	-2.6806	-1.26809	-6.58413	-6.06313	-6.55878	-1.94731	-1.85563	-2.72134	-5.82663	-3.51602	-4.02633	-4.44755	-6.82364	-4.67773
155.1	ovary	right	-3.12831	-5.47192	-3.50674	0.344249	-6.80136	-2.49208	2.08885	2.18908	-1.0106	-3.43345	-2.32001	-5.09558	-4.72498	-4.71456	-4.44253	-2.75913	-2.91684	-1.45434	-3.1129	-2.19066	1.42238	-6.03123	-3.03919	-6.49229	-3.67105	-5.28854	-6.00549	1.22744	-4.47318	-2.93116	-0.502224	-6.55181	-3.86984	-3.61032	0.0595658	-5.49043	-6.39344	-6.71979	-2.10628	-3.85135	-2.17066	-6.10923	-1.60148	-4.12217	-6.12793	-7.05913	-5.42749
209.1	adnexa	right	-4.08497	-6.01348	-2.67632	-1.94941	-8.31946	-4.14652	0.736774	2.01944	-3.30047	-6.28152	-5.08338	-4.83039	-6.58867	-4.19352	-4.95811	-2.46532	-3.79876	-3.36345	-2.17054	-4.75698	0.823523	-5.05275	-3.78828	-8.18951	-6.07949	-7.04553	-7.07557	0.925628	-7.59705	-4.35937	-2.91713	-5.75061	-7.54747	-4.40898	-1.95863	-8.13837	-7.52305	-5.26087	-4.01128	-5.82464	-6.33623	-5.50905	-3.20067	-5.81518	-5.55402	-8.77454	-3.49771
224.1	ovary	right	-2.66979	-4.25615	-3.65285	0.839267	-5.72049	-2.14951	2.44081	2.27603	-0.988265	-4.00274	-3.32185	-3.87301	-4.51675	-5.41614	-4.39377	-3.36683	-2.80903	-1.15684	-2.24681	-1.66845	1.81438	-6.28822	-2.88922	-6.20464	-3.80479	-4.79272	-6.07463	1.64478	-3.85574	-2.533	-0.0772637	-6.61045	-3.55	-3.12915	0.638474	-4.92368	-6.57487	-6.93604	-2.0657	-3.88186	-2.4122	-5.83889	-5.11478	-4.46002	-6.48231	-5.12941	-5.41952
247.1	fallopian tube	right	-4.73848	-5.53357	-4.66326	-0.448913	-7.63264	-3.02407	0.0753878	2.82465	-1.46968	-3.01288	-5.84117	-3.73475	-4.39696	-6.32101	-4.81468	-4.29594	-2.95073	-2.81177	-4.14374	-2.72687	-1.28579	-6.83771	-3.84089	-6.94563	-2.13647	-5.65868	-5.12142	0.185925	-5.23149	-3.38542	-1.83009	-7.5668	-4.96875	-3.80618	-1.00104	-6.7385	-7.22471	-7.69791	-3.95827	-5.12729	-4.01034	-7.29959	-3.40438	-5.0544	-8.18371	-6.29464	-5.78186
264.2	adnexa	right	-4.39253	-4.19789	-3.38535	-1.67221	-5.74712	-3.89214	0.814019	1.25163	-3.22159	-6.50779	-1.78088	-4.08985	-2.75203	-1.80352	-3.94123	-3.98504	-3.66607	-1.40076	-2.38105	-4.1748	0.787331	-5.51481	-3.85895	-6.44432	-5.10288	-6.9326	-7.91683	0.776309	-9.14708	-5.08945	-2.3109	-6.02564	-5.86773	-4.72356	-2.56195	-8.87788	-6.45521	-4.61831	-3.83437	-7.05567	-7.16972	-5.75248	-6.52353	-4.97324	-4.00022	-5.0948	-4.96579
266.1	ovary	right	-2.55378	-3.84658	-4.29333	-0.33572	-8.76924	-2.48783	2.0289	3.36568	-0.660696	-5.82593	-4.58812	-2.9695	-4.61323	-5.43595	-6.26078	-4.80027	-3.92958	-1.36295	-1.80089	-2.86757	1.88998	-6.9128	-2.19307	-6.49936	-5.66993	-6.66523	-6.48456	1.5202	-4.90244	-2.22545	-1.56188	-7.28912	-4.1899	-3.03994	1.36993	-6.87356	-7.50334	-6.95382	-2.74667	-4.46083	-2.75547	-6.54379	-3.61231	-2.82201	-6.47879	-5.06333	-5.81538
301.1	ovary	nos	-3.65276	-3.33745	-2.81577	0.465016	-6.48681	-3.21317	2.58078	1.71086	0.180285	-4.07401	-2.38999	-1.86275	-4.55501	-5.53389	-4.90118	-3.77141	-4.3546	-1.79797	-3.3258	-1.98457	1.98054	-5.74584	-3.19925	-6.4328	-3.87519	-3.88356	-6.29763	1.54706	-5.37291	-3.95845	-1.21704	-6.31788	-4.29113	-2.93972	-1.04734	-5.44921	-6.69895	-6.61693	-2.12716	-4.09296	-2.56172	-6.34986	-5.14109	-2.97284	-6.68769	-4.82214	-4.55531
313.2	ovary	right	-1.94192	-4.7406	-2.37813	2.73993	-3.65922	-0.0969483	4.09521	1.50306	1.13356	-1.15881	-3.88996	-4.2368	-4.4864	-4.10091	-2.48723	-3.96113	-2.17693	-1.05796	-1.6044	-1.19999	3.47671	-4.69201	-2.49005	-3.75553	-1.51708	-1.68921	-4.70165	3.82798	-2.85352	-3.09124	0.736882	-5.70751	-2.34356	-2.7974	0.526502	-3.15547	-6.02557	-5.87317	-0.102071	-2.89151	0.728332	-5.69801	-3.42237	-2.59341	-5.75128	-4.04611	-3.79164
352.1	adnexa	right	-4.76996	-5.72051	-5.54618	-1.19672	-8.618	-4.73061	0.807452	1.61068	-2.97345	-6.01395	-7.67592	-4.13221	-6.31967	-6.9196	-5.0403	-4.74814	-3.70047	-2.53184	-2.76263	-3.76084	0.495828	-8.0766	-5.05055	-8.07301	-5.38233	-7.5811	-6.34065	0.261046	-6.82816	-4.03926	-3.93707	-8.53927	-4.78974	-4.07017	-2.05763	-8.31138	-7.87293	-7.56853	-3.34027	-4.39578	-5.55882	-7.60262	-2.94501	-3.87132	-6.38524	-7.15747	-6.23605
420.1	ovary	right	-2.60935	-4.84655	-3.18606	1.29616	-6.27356	-1.34148	2.85948	2.40842	-1.02616	-2.46525	-4.3005	-3.25674	-4.09242	-5.20516	-4.68168	-3.46175	-4.22213	-0.46631	-2.39495	-1.53775	1.88332	-5.79057	-2.4914	-4.25825	-3.93273	-5.26265	-6.28959	1.64499	-3.48619	-2.16131	0.304837	-6.38378	-2.96758	-3.72169	0.750163	-3.69839	-6.8799	-6.4469	-1.43261	-2.97346	-2.05614	-5.70993	-5.01959	-4.06513	-6.3504	-5.137	-4.91068
444.1	ovary	left	-3.91474	-3.68724	-3.13377	-0.282388	-5.88074	-1.90667	1.30528	-0.506438	-1.40886	-4.77569	-2.95987	-2.95872	-2.93536	-3.0098	-3.11664	-4.13118	-5.18055	-2.58286	-0.225763	-4.26982	1.18681	-4.51735	-3.6011	-7.59877	-4.76415	-3.45481	-4.65245	0.624028	-3.94684	-3.58741	-1.93148	-3.75247	-5.52379	-3.18577	-2.20417	-3.37774	-2.9268	-3.59773	-2.1353	-3.78647	-1.56781	-4.55032	-1.81442	-2.89104	-4.28167	-3.69197	-3.47623
462.1	adnexa	right	-5.12921	-6.47363	-4.52498	-1.07237	-6.73383	-3.87663	0.351642	2.83915	-2.3004	-6.4637	-6.93541	-5.26899	-6.1687	-6.3235	-6.27021	-3.15982	-4.32892	-2.80447	-3.78622	-3.02665	-0.384638	-8.08091	-4.20805	-7.41624	-5.4473	-7.21477	-8.22172	-0.438748	-6.30514	-4.61775	-2.4545	-8.48689	-5.39197	-4.83372	-2.13046	-8.00524	-7.68365	-7.80987	-3.76644	-3.48141	-4.29115	-7.36592	-3.65088	-5.17208	-7.13473	-6.01897	-6.93196
471.1	adnexa	left	-5.02276	-3.88211	-4.87754	-2.2096	-6.3477	-3.62811	0.053388	1.52279	-2.54552	-7.57867	-5.81807	-5.21971	-6.72171	-7.60602	-6.62105	-3.04257	-4.71234	-2.89624	-4.21793	-5.42497	0.458025	-8.31771	-5.60059	-8.28812	-5.35997	-7.84157	-9.57993	0.360558	-8.1887	-4.28578	-4.58348	-9.17876	-6.60826	-5.08617	-2.87816	-7.417	-7.88914	-8.84776	-4.07908	-5.16158	-5.59663	-7.68022	-6.45128	-5.79526	-5.39138	-7.16717	-8.27517
492.1	ovary	left	-1.84496	-4.58986	-2.67494	2.34352	-4.83695	-0.604395	3.06135	1.65681	0.800748	-3.9897	-3.83138	-5.99171	-4.24912	-3.28794	-3.51025	-3.97868	-1.93032	-2.26772	-1.36562	-2.66855	3.63849	-4.26497	-2.49677	-4.6139	-4.80525	-2.27352	-6.28422	3.50108	-3.09944	-2.95866	-0.326194	-5.57492	-3.55401	-3.78583	0.321203	-5.77133	-5.47793	-5.36617	-0.855192	-4.24903	0.865183	-4.1695	-2.48112	-2.77686	-4.00726	-7.02896	-4.06752
151.1	ovary	left	-2.83415	-3.11992	-5.32601	0.245848	-5.73958	-2.61613	2.50732	0.878166	-1.67993	-5.51817	-3.33394	-2.76311	-4.5239	-5.98832	-5.57422	-3.92974	-3.85136	-0.256453	-2.44482	-1.69151	2.46168	-7.35345	-3.31529	-6.86443	-4.19986	-5.07834	-6.64841	2.06196	-4.6295	-2.97709	-0.659006	-7.78239	-3.09827	-4.1402	-0.205406	-6.1028	-7.48748	-8.18306	-1.90361	-4.01186	-2.77202	-7.50095	-3.04961	-3.77211	-7.30219	-2.40606	-7.46433
374.2	fallopian tube	nos	-3.73899	-2.74526	-5.82798	-0.788282	-7.67183	-3.41444	1.57534	-0.0297865	-0.462024	-6.072	-8.27031	-2.82169	-5.44013	-7.63737	-6.4652	-5.57546	-4.51725	-1.07132	-3.10484	-1.27979	1.66731	-9.1564	-2.06639	-6.60328	-1.44895	-3.79303	-3.80848	2.02371	-5.80503	-3.46441	-1.44164	-8.5029	-3.55999	-2.76999	-0.568116	-7.43629	-8.66894	-8.36454	-2.42836	-4.58478	-2.50252	-8.00436	-5.28357	-2.66133	-7.39467	-3.947	-5.71797
482.1	adnexa	right	-2.66784	-3.96797	-3.81642	1.96807	-6.82978	-1.80488	3.83033	3.17876	-0.901013	-2.08611	-5.00603	-3.50882	-3.01889	-5.19669	-4.49806	-4.61735	-3.12127	0.904088	-2.15781	0.0369432	3.10971	-6.17686	-1.46023	-4.49297	-2.00247	-2.95229	-5.59053	3.04596	-2.31911	-2.39811	0.90166	-6.61354	-1.70596	-2.54024	1.03741	-5.85727	-7.22283	-5.99643	-0.563287	-1.70127	-1.43651	-7.0248	-5.25529	-3.17249	-6.48222	-7.21446	-4.87591
491.1	adnexa	right	-3.91471	-4.44035	-4.77712	-0.633632	-5.68809	-3.73073	1.05733	1.90641	-3.65839	-7.40501	-4.63376	-3.10777	-5.00806	-3.95848	-4.90356	-3.80862	-4.9364	-2.48422	-3.06473	-3.2672	0.589523	-6.80654	-3.42715	-7.16326	-5.67839	-6.87135	-7.55707	0.238737	-6.04367	-3.96178	-1.52475	-7.88172	-5.54685	-4.58206	-0.509785	-7.70492	-7.5921	-6.5328	-3.36947	-4.93996	-5.47689	-6.66698	-5.92817	-4.39024	-5.21161	-5.04162	-7.1386
532.1	adnexa	right	-4.05749	-5.95537	-2.66963	1.41899	-3.04776	-2.01889	1.69376	3.71052	-0.311409	-2.52321	-2.32646	-4.23342	-5.43565	-3.72831	-4.10472	-1.86612	-2.94992	-1.48781	-3.77662	-1.70619	0.727593	-5.20709	-3.32881	-5.60404	-4.33574	-3.52625	-6.57459	0.861216	-4.07134	-3.31116	-0.167711	-5.85457	-3.54663	-3.71603	-1.1245	-5.01178	-5.92753	-5.96319	-1.82744	-2.95092	-2.18794	-5.03796	-4.64166	-4.78455	-4.1678	-7.28113	-5.22806
533.2	ovary	left	-2.88819	-4.25669	-6.59799	0.579885	-8.90544	-2.22655	2.45172	0.187843	-0.769135	-4.6694	-7.5304	-3.29988	-4.72719	-7.33043	-6.30874	-5.58812	-4.89751	-0.639945	-2.62192	-1.55956	1.6723	-8.12701	-2.45223	-5.30025	-3.08589	-5.09094	-5.81073	2.00085	-4.2074	-2.11327	-0.456869	-8.82672	-3.79118	-4.23471	1.04195	-6.92422	-10.362	-9.2096	-2.10004	-3.33136	-3.08727	-8.17385	-5.78899	-3.79504	-8.86532	-5.17971	-7.34062
527.1	adnexa	right	-5.20484	-4.95242	-4.34699	-2.64806	-7.08779	-4.07447	-0.121325	1.28921	-1.60344	-8.97266	-4.74286	-3.26794	-6.58568	-6.06928	-6.55463	-3.63741	-4.73863	-4.46349	-3.24872	-5.60601	-0.0311003	-7.34682	-4.8813	-9.43587	-5.59025	-7.36229	-8.3286	-0.00721313	-6.68439	-5.25458	-4.60828	-7.20427	-6.14587	-5.35628	-1.99082	-6.59333	-6.52233	-6.99553	-4.19809	-5.62356	-5.25956	-5.79884	-4.97296	-5.00968	-6.34115	-4.95791	-5.54159
553.1	adnexa	right	-1.40452	-3.27284	-2.58086	2.37019	-5.30298	0.360931	4.85342	1.95417	0.909386	-0.15566	-2.83107	-3.06808	-3.55759	-3.21918	-3.61181	-4.15291	-2.80398	1.00666	-2.78352	0.149745	3.8025	-4.68754	-1.6068	-3.07328	-1.3864	-2.78393	-5.46895	3.61692	-1.62129	-1.22989	2.22416	-5.42699	-1.38124	-2.94074	1.63371	-2.06436	-6.207	-5.06387	0.285892	-1.56241	0.283354	-5.5286	-6.9106	-2.44276	-5.29627	-3.98817	-4.09846
592.1	ovary	left	-4.53879	-6.04543	-5.3353	-0.933378	-8.35862	-4.1416	0.867646	1.29826	-2.15959	-5.34841	-6.07739	-4.17176	-5.89893	-6.88056	-5.77892	-3.14847	-4.10789	-2.40006	-3.51954	-3.3652	0.525919	-7.31714	-4.07793	-6.89524	-5.22562	-6.58557	-7.8119	0.690495	-6.53363	-3.11686	-2.40632	-8.11473	-5.81897	-5.05198	-1.92879	-8.18197	-7.70682	-8.06292	-3.45013	-4.53523	-4.5352	-7.7203	-3.87124	-5.68056	-6.60983	-4.87071	-7.22079
607.1	ovary	left	-2.99985	-4.43001	-3.08935	1.14784	-5.79304	-1.98487	1.83037	2.90788	-1.67777	-4.7573	-5.47781	-5.02549	-5.68365	-4.71923	-3.59963	-2.32338	-2.05224	-1.95748	-2.43242	-2.0845	1.57295	-6.03019	-2.62118	-6.42088	-1.19838	-2.86514	-3.69763	1.65927	-4.54823	-2.8355	-0.289713	-6.80571	-3.56055	-2.93122	1.00008	-5.64819	-7.74436	-6.67441	-1.86927	-3.9525	-3.44597	-6.01367	-4.04024	-4.11262	-4.33051	-7.13621	-4.69744
611.1	ovary	right	-3.94542	-2.88663	-4.12059	0.577798	-7.08135	-2.98033	1.08986	0.560417	0.0339565	-4.3377	-4.31527	-2.55666	-4.34377	-3.61586	-4.38348	-5.30076	-4.2937	-2.18192	-1.4675	-2.35364	0.541463	-5.67843	-4.46951	-6.89251	-4.76089	-4.36264	-6.6419	1.33755	-4.89263	-4.3957	-1.12955	-6.24947	-3.7244	-1.7483	-1.94291	-4.58948	-4.90857	-5.4813	-2.26409	-3.79804	-2.17572	-5.65901	-4.61509	-3.20029	-5.66124	-4.35653	-4.23997
694.1	ovary	left	-3.39205	-3.33823	-2.18218	0.164517	-5.75146	-3.50063	1.5152	0.943003	-2.22631	-7.03306	-2.36368	-2.59679	-4.49411	-3.30285	-3.53267	-2.75589	-3.67009	-2.09243	-2.23898	-3.07806	1.60713	-4.62154	-3.89158	-6.67212	-4.76103	-5.76395	-6.28081	1.08557	-5.43104	-4.06721	-2.06001	-5.42556	-4.40699	-4.84979	-0.561371	-8.54381	-6.8841	-3.99473	-3.00965	-4.86438	-5.16322	-4.83345	-4.50845	-4.26468	-4.42538	-3.94816	-3.37387
709.1	adnexa	right	-4.95111	-3.24431	-6.45933	-0.0530451	-8.49582	-4.99632	0.92014	2.92068	-0.414896	-8.26523	-5.31671	-2.78731	-5.32302	-6.40366	-5.81324	-5.75524	-4.89403	-2.89061	-3.47542	-5.64538	0.644187	-7.71738	-3.82245	-8.23463	-5.83912	-6.61421	-7.99111	0.5486	-7.54329	-4.42488	-3.26988	-8.07536	-5.15181	-4.89303	-1.78163	-7.23757	-6.45232	-7.27344	-3.5836	-5.01355	-4.70603	-8.17628	-5.31931	-3.09499	-7.56659	-3.31532	-6.54196
718.1	adnexa	right	-2.45964	-4.94418	-2.47055	1.41995	-4.26439	-1.22008	3.0771	3.58382	-0.126469	-1.93711	-2.06165	-4.74982	-4.69089	-3.06251	-3.48678	-3.02947	-2.52302	-0.171158	-0.3038	-1.23606	2.26522	-5.10707	-2.11938	-4.07383	-2.26601	-4.19287	-4.61608	2.1654	-3.11663	-2.17331	0.399435	-5.61753	-2.39822	-2.84563	0.624075	-3.62816	-6.09191	-4.95997	-1.2719	-2.57205	-1.4275	-5.23277	-3.3573	-4.47931	-4.33862	-7.05574	-4.51587
729.1	ovary	left	-3.70736	-4.11884	-3.15145	-0.19702	-5.6354	-2.23466	1.91175	2.48158	-2.33731	-4.79712	-3.83961	-3.45969	-3.87002	-3.34119	-3.71611	-3.07039	-3.11806	-2.53783	-0.898622	-2.9975	1.52539	-4.10632	-3.12496	-6.3128	-4.64166	-4.79442	-6.09415	1.31481	-4.20008	-3.46011	-1.89693	-3.92805	-4.71656	-2.83448	-1.05464	-3.76243	-3.3695	-3.97628	-2.04552	-5.16789	-2.59751	-4.29417	-3.25479	-3.9936	-4.79636	-4.56393	-4.092
780.1	adnexa	left	-2.86922	-3.80283	-4.0531	-0.913564	-7.30258	-2.8666	1.89324	1.89957	-2.3572	-7.15445	-3.57915	-3.80154	-5.05178	-3.90557	-4.76498	-3.56878	-3.66862	-2.56588	-2.46351	-3.44803	1.59952	-5.48462	-2.68054	-8.02062	-4.97098	-5.22895	-6.18845	1.86614	-4.97012	-3.02739	-2.3047	-5.84415	-6.36066	-3.43412	0.449416	-5.46438	-4.68305	-5.22978	-2.33663	-6.30783	-3.52881	-4.49217	-4.63359	-3.85344	-5.17299	-3.77277	-4.00769
786.2	ovary	nos	-3.10306	-5.66266	-3.23303	1.7164	-4.66691	-1.16163	3.11824	2.5334	-0.159841	-1.99859	-2.59922	-3.54796	-3.93418	-3.58206	-4.11233	-3.97103	-2.7517	-0.188097	-2.39512	-0.916134	2.21849	-5.15829	-2.59615	-4.00175	-3.15316	-4.53273	-6.12322	2.10966	-2.88068	-2.67093	0.830486	-5.6781	-2.41712	-3.38469	0.321921	-3.99615	-5.86269	-4.82755	-1.46081	-2.97175	-1.38644	-4.652	-3.90157	-4.07395	-5.05478	-5.5438	-4.55536
798.2	adnexa	right	-4.20375	-3.51456	-6.35169	0.604788	-8.04423	-4.13194	0.890758	1.37912	-0.901589	-6.96861	-6.94474	-3.25422	-4.43402	-7.2057	-6.36912	-4.215	-3.85355	-2.19702	-2.87922	-4.29085	0.117376	-8.32023	-2.88932	-7.94124	-5.9021	-8.52517	-8.90208	0.416546	-7.76239	-3.38282	-2.03514	-9.23787	-5.68727	-4.18288	-1.87719	-7.97861	-7.07379	-8.64384	-3.57778	-3.26787	-5.80013	-7.84625	-4.33475	-2.961	-7.76707	-4.5712	-7.72423
839.2	adnexa	left	-3.73248	-5.66595	-1.15254	1.31786	-3.59406	-2.64826	1.80716	3.41801	-0.972233	-1.63593	-0.67098	-4.78054	-4.87633	-1.22459	-1.87735	-1.73131	-1.72482	-1.57751	-2.22688	-1.98965	0.383399	-3.05172	-4.06537	-5.15759	-3.38841	-5.76568	-6.79816	0.987352	-4.68893	-3.50415	-0.701003	-3.4984	-3.64518	-3.3053	-1.21043	-5.8955	-4.83182	-2.53236	-2.18397	-2.84488	-4.65035	-2.8063	-3.76999	-3.5755	-2.58727	-9.07018	-2.32077
846.1	fallopian tube	left	-3.2885	-5.06113	-5.24727	1.35562	-7.04401	-1.8938	2.89188	1.06147	0.0691159	-3.14248	-4.89042	-3.96997	-4.58515	-5.9459	-5.0188	-3.90353	-3.55746	-0.0192449	-3.71815	-0.89952	2.10115	-7.05406	-2.93546	-4.97216	-1.42152	-2.84141	-4.19246	2.04131	-3.26814	-3.06402	-0.196198	-7.73069	-2.4735	-3.77762	-0.581603	-5.10738	-7.91055	-7.26219	-1.14638	-2.36021	-1.60957	-7.19821	-5.77347	-3.69172	-6.40991	-4.18668	-6.63763
871.2	adnexa	right	-4.88702	-4.73265	-4.70691	-1.44199	-8.05655	-3.04663	2.4479	1.63431	-2.33617	-5.10107	-5.35248	-4.74645	-6.56182	-4.51961	-5.26799	-3.35482	-4.31533	-3.92651	-3.04756	-4.17355	-0.337672	-6.20012	-3.57303	-7.57297	-5.55749	-6.58331	-7.123	0.310141	-5.88163	-4.35723	-2.11897	-6.88763	-6.52968	-4.5047	-1.50527	-6.18359	-5.17923	-6.10158	-3.61168	-6.1467	-4.2275	-5.65213	-2.94745	-5.10601	-6.2214	-5.72156	-5.36573
893.1	adnexa	left	-1.14544	-3.02502	-2.6606	2.98796	-5.47154	-0.0361936	4.72791	2.32043	1.74921	-0.678024	-3.1046	-2.53133	-2.01008	-3.0979	-3.51282	-4.68931	-3.10683	1.31631	-1.65879	0.305381	3.72878	-4.668	-0.973652	-3.31804	-1.31845	-2.58754	-5.1146	3.84005	-1.7935	-2.04869	2.40796	-5.27131	-0.677754	-2.70615	1.38548	-2.54794	-6.18054	-4.30366	0.261291	-1.26375	0.58473	-4.29045	-6.09512	-2.22166	-5.4881	-3.35595	-3.624
934.2	ovary	left	-2.49529	-3.80639	-0.751405	2.14148	-3.75294	-0.179699	4.68475	3.55901	-0.249236	-2.77766	-0.897619	-3.89329	-3.64153	-1.0629	-1.86483	-2.5694	-1.32571	0.621803	-1.39478	0.0625038	3.55622	-3.27935	-1.00984	-3.65335	-1.09149	-3.61707	-4.66695	3.13787	-2.0683	-1.57033	1.37124	-4.36899	-1.59046	-1.82675	1.51396	-3.63049	-5.02137	-3.36062	-0.574934	-2.12686	-2.5011	-3.62604	-4.24602	-3.0856	-2.82643	-4.79619	-2.74844
944.1	ovary	left	-3.77483	-3.25705	-6.54525	-0.17562	-8.72434	-3.51902	2.07055	1.21389	-1.63531	-6.75679	-8.13019	-2.50658	-4.05512	-8.21714	-7.07571	-5.56423	-4.20103	0.22073	-2.64824	-2.32058	1.726	-8.53087	-2.96665	-5.87819	-5.44768	-7.21824	-7.70284	1.93101	-6.44989	-3.72978	-3.12036	-9.6258	-2.24401	-4.62987	-1.30717	-6.51189	-8.52883	-8.96138	-2.35017	-4.65082	-5.26607	-7.1638	-2.27994	-4.05357	-7.98152	-3.91264	-6.44034
20150.1	ovary	nos	-3.74388	-4.49844	-1.23338	1.05652	-2.94028	-2.09395	1.83517	3.39124	-2.18006	-3.25845	0.20336	-4.66726	-4.74914	-1.60281	-3.79732	-1.27068	-1.90612	-1.72305	-1.35231	-2.20512	1.66976	-4.628	-3.50287	-6.01428	-5.02699	-4.40422	-6.09228	1.08079	-4.39596	-3.70762	-1.13895	-5.01428	-4.27731	-2.98919	-0.687298	-4.49844	-4.91643	-3.54796	-2.07568	-4.37956	-2.78108	-4.56177	-2.76236	-4.46346	-3.00482	-5.78108	-3.30414
20150.2	omentum	nos	-1.78151	-4.17382	-0.448563	2.62004	-2.92035	-0.558397	3.8115	3.56348	0.736287	-1.85542	0.59694	-4.40209	-3.2882	-1.0874	-3.30737	-1.42547	-1.90933	0.242586	-1.04354	-0.0905079	3.38048	-4.00781	-1.83789	-4.72402	-2.47339	-1.7096	-5.12198	2.76561	-2.70165	-2.77315	0.914672	-4.36145	-2.95395	-2.44126	0.435128	-2.27163	-4.24597	-3.07605	-0.0345233	-2.63959	0.0943318	-4.28345	-3.16505	-3.63656	-2.98834	-5.26459	-2.82057
20201.1	ovary	nos	-2.45584	-4.82507	-2.6775	2.76795	-6.11559	-2.36564	3.55437	2.54325	0.624009	-1.92729	-4.31459	-4.14927	-3.18813	-5.16641	-3.76292	-4.11837	-2.41089	0.703312	-2.21686	0.257309	3.02426	-5.89003	-2.29954	-4.05847	-3.29404	-2.69605	-4.88529	2.67274	-2.84679	-2.72857	0.339168	-6.3306	-2.50769	-3.05315	0.08725	-5.67035	-6.18376	-7.55299	-0.522328	-1.10695	-0.52049	-6.39649	-2.42887	-2.81265	-6.6461	-7.43751	-4.87586
20201.3	NA	nos	-2.48641	-4.72229	-2.66075	2.78014	-6.32637	-2.37497	3.59784	2.54341	0.637339	-1.78225	-4.22203	-3.98723	-3.23213	-4.9646	-3.8003	-4.06333	-2.42333	0.703638	-2.06033	0.297734	3.09109	-5.85128	-2.21283	-3.94785	-3.31917	-2.57469	-5.14367	2.7486	-2.77301	-2.78907	0.365586	-6.56083	-2.54921	-3.27848	0.106092	-5.23551	-6.37031	-7.80029	-0.477618	-1.15845	-0.541339	-5.97022	-2.35184	-2.81794	-6.66644	-7.03948	-4.80532
20201.2	omentum	nos	-1.86725	-5.01181	-2.08712	3.62357	-4.17644	-1.04988	3.79644	3.24349	1.89661	-1.00564	-2.57833	-4.44583	-3.1087	-4.33994	-3.53703	-3.81696	-1.96485	0.874423	-1.54661	0.783241	3.06309	-5.36231	-2.02335	-3.98033	-2.77584	-1.50308	-4.67861	2.71033	-2.15091	-2.21867	1.3206	-5.95632	-2.16952	-2.83561	0.233135	-4.11438	-5.16067	-6.36231	-0.0934161	-1.1715	0.675375	-5.9838	-2.39422	-2.48579	-6.16067	-7.47478	-4.1964
20280.1	ovary	nos	-4.30553	-6.23689	-2.73402	0.468325	-2.94724	-3.12781	0.949428	1.74479	-2.10288	-5.86725	-2.60072	-3.8722	-5.98026	-3.21945	-4.68639	-3.10871	-2.73064	-2.25052	-2.99638	-2.38907	1.09148	-5.18056	-4.31561	-6.84762	-6.47211	-4.88215	-6.48722	0.250981	-5.05707	-4.42408	-2.36446	-5.44974	-4.47964	-3.35144	-1.5473	-6.0347	-5.63922	-5.24329	-3.01268	-4.99638	-4.3394	-5.59764	-3.83066	-4.26266	-4.55325	-6.23689	-4.96961
20280.2	omentum	nos	-2.05539	-5.15393	-2.70313	2.51971	-4.53008	-1.27651	3.69405	2.59668	0.0551982	-2.15541	-0.984011	-4.29026	-3.90975	-2.58483	-4.26449	-3.23605	-2.59482	0.433488	-2.41579	-0.264494	3.36477	-4.87522	-2.00786	-4.15394	-2.52625	-2.28701	-5.60894	2.7494	-3.14216	-3.12467	0.750391	-5.46996	-2.71835	-2.84627	-0.0786975	-3.47734	-5.42646	-4.44805	-0.351658	-2.13923	-0.511973	-5.21431	-5.89485	-3.96573	-4.93492	-6.41224	-4.13048
20394.1	ovary	nos	-4.53044	-5.76145	-4.44818	0.445319	-5.76145	-3.35399	1.35942	2.80839	-1.73948	-3.30595	-5.16787	-4.44125	-5.46567	-5.69394	-5.39026	-4.25945	-2.67551	-1.6991	-2.26327	-2.07637	0.412672	-6.59056	-3.6453	-5.97522	-5.13953	-5.3836	-6.8053	0.858543	-4.67348	-4.26251	-1.40116	-6.84137	-4.5791	-4.10349	-2.19898	-6.85975	-6.91633	-6.66942	-2.35725	-3.63142	-3.23526	-6.87836	-2.28174	-4.95039	-5.8053	-7.71888	-5.86903
20394.2	omentum	nos	-2.72743	-5.56792	-4.09434	1.51384	-6.28475	-1.73108	2.40137	3.10371	-0.0274585	-2.33286	-3.9206	-4.6903	-5.11007	-5.39607	-4.94296	-3.35238	-2.60311	-1.03307	-1.88362	-1.15425	1.64715	-6.37311	-3.25471	-5.56792	-4.66219	-3.23388	-6.24252	1.46145	-3.71896	-3.73595	0.344026	-7.24252	-3.91782	-4.12918	-0.42973	-3.66684	-6.43517	-6.92059	-1.21462	-2.69979	-0.85882	-6.75314	-2.00412	-4.21165	-5.47536	-7.24252	-5.50834
20494.1	ovary	nos	-4.58945	-4.31254	-4.86535	-1.86759	-7.35794	-3.94186	0.584976	2.58464	-2.57232	-7.65493	-4.15486	-4.81843	-6.22962	-5.47133	-6.11179	-3.407	-4.27642	-2.28437	-2.35167	-4.10122	0.981281	-6.85347	-3.68618	-7.14035	-5.17688	-6.67569	-7.46228	0.312009	-7.49881	-4.26851	-2.00942	-7.53628	-5.91385	-4.46228	-0.832199	-7.69675	-7.49881	-6.90157	-3.54104	-4.58454	-5.75079	-7.05629	-3.46228	-5.27642	-5.77298	-5.06311	-6.63446
20494.2	omentum	nos	-1.7194	-3.58628	-1.90734	4.06792	-4.53183	-0.412763	5.10216	3.47559	0.923545	-0.369348	-1.19044	-4.78422	-1.86606	-2.78422	-3.96479	-2.45805	-2.02776	1.92212	-1.46548	1.18462	4.56576	-4.68186	-0.47027	-2.84378	-0.918941	-1.05071	-4.883	4.1112	-1.95431	-2.72702	1.75802	-5.25697	-1.58512	-2.41841	0.81766	-4.42874	-5.03879	-4.59556	0.588773	-0.849315	1.10524	-4.83826	-5.44542	-3.26435	-4.61429	-4.79487	-4.03248
20528.1	ovary	nos	-3.28994	-6.21267	-4.50612	0.772176	-5.99916	-1.97503	2.65811	1.80653	-1.64328	-2.29344	-2.50138	-4.81656	-5.36664	-4.34708	-5.53903	-3.88544	-3.5784	-0.693155	-2.9963	-1.83646	1.94698	-7.18636	-4.43728	-4.56988	-4.41674	-4.2876	-6.94669	1.54467	-3.72219	-3.71121	-0.499352	-7.49531	-3.55999	-4.01258	-1.01523	-3.4334	-6.80651	-6.53903	-2.08212	-3.42185	-1.78579	-7.35194	-4.71591	-4.03784	-6.42185	-4.51155	-6.30401
20528.2	omentum	nos	-2.32798	-5.29883	-3.28447	2.43931	-5.40871	-0.632451	3.73921	2.54779	0.562961	-0.744649	-1.06463	-4.86944	-4.08886	-2.04989	-3.65728	-3.59691	-2.33289	0.413033	-2.32798	0.0161092	2.91449	-6.03579	-2.70428	-3.45083	-3.05394	-2.68216	-5.74629	2.4512	-2.34898	-2.27498	1.14411	-6.59691	-2.47644	-3.29403	0.0911967	-2.27144	-5.32797	-4.31333	-0.770674	-2.42962	0.0319685	-5.73323	-5.3881	-3.36526	-4.72029	-4.09302	-5.52765
21250.1	ovary	nos	-3.79248	-3.21824	-5.33791	-0.835183	-8.01131	-3.38346	1.63136	0.443447	-1.68938	-8.34573	-7.65984	-3.28998	-4.30324	-7.14137	-5.42635	-2.81537	-4.20396	-0.991243	-4.14819	-3.23994	2.25179	-8.22543	-2.18806	-5.3224	-5.72974	-6.52944	-7.78183	1.53904	-7.65984	-3.22544	-1.71321	-9.28432	-4.3615	-5.51174	-1.46468	-7.54736	-8.78182	-7.58389	-2.86929	-6.12783	-6.4599	-8.69936	-4.87494	-3.14137	-6.52944	-4.90929	-7.51174
21250.2	omentum	nos	-0.991828	-3.68118	-3.36069	3.65578	-6.49934	-0.126442	4.84409	2.46952	2.21544	-1.17489	-4.93992	-4.07014	-2.5624	-4.71018	-4.60431	-3.59077	-2.28647	1.52943	-2.43288	1.44718	4.25485	-5.80867	-1.12461	-2.97029	-1.65893	-1.32101	-5.21329	3.65882	-1.63875	-1.60176	2.11465	-6.84038	-1.33576	-3.27154	1.27752	-1.66069	-6.65981	-6.42534	0.328207	-1.06136	1.2337	-5.99238	-3.27154	-2.66335	-6.4015	-8.24476	-5.28784
21369.1	ovary	nos	-2.51304	-4.10601	-3.94646	1.81162	-3.49941	-0.640025	3.55863	1.86891	0.0589281	-0.955347	-3.17116	-3.80559	-3.83383	-4.05527	-5.588	-3.99027	-2.7903	0.00932994	-2.98235	-1.13163	2.80188	-7.0889	-3.13558	-4.31698	-3.99027	-4.10258	-6.39055	2.42442	-3.00304	-2.0762	0.863099	-7.23186	-2.76697	-3.21877	0.528445	-3.40108	-6.26223	-6.64689	-0.839899	-2.65317	-0.890896	-6.77242	-5.06193	-2.49264	-6.06193	-4.36149	-7.00946
21369.2	omentum	nos	-2.86113	-5.22924	-3.80015	2.87938	-4.22057	-1.77614	2.50751	1.57143	1.37022	-2.05931	-3.42437	-4.08464	-3.87977	-3.72164	-4.3611	-3.91778	-3.15926	-0.460258	-3.27785	-0.0651204	2.20453	-7.11242	-3.90384	-4.46473	-3.7873	-2.81638	-5.87636	1.88287	-3.19701	-2.64573	-0.159523	-8.28234	-2.57914	-4.19914	-0.317144	-4.18221	-6.65008	-5.50625	-1.54223	-2.49575	-1.34807	-6.96042	-5.25555	-3.3005	-5.26443	-5.04969	-6.84939
21508.1	ovary	nos	-3.86345	-5.22168	-5.16703	-1.0561	-8.38051	-3.38051	0.383673	1.4942	-2.39614	-5.66864	-5.35585	-4.29013	-5.46371	-6.84617	-6.58028	-3.80386	-4.21059	-2.56961	-2.83229	-3.28284	0.0963386	-7.59463	-3.52769	-6.6839	-4.09383	-6.02904	-6.2843	0.144401	-5.71493	-3.16837	-1.51611	-8.3316	-5.80386	-3.81853	0.352328	-7.74664	-7.51057	-7.95309	-3.39457	-4.51398	-5.66106	-7.81223	-1.19376	-5.29598	-7.06857	-5.35585	-7.3316
21508.2	omentum	nos	-2.52604	-5.23935	-4.49959	1.71309	-7.88146	-1.5117	3.14797	1.1061	0.129597	-2.09692	-5.94857	-4.39838	-4.14122	-6.22541	-6.26764	-4.60844	-3.61979	-0.264968	-3.282	-0.90314	2.46418	-6.79657	-3.07723	-4.41806	-3.0478	-3.16264	-6.92585	1.95669	-3.24813	-3.23063	0.216252	-7.14449	-2.98187	-4.46233	-0.754365	-3.77865	-7.75593	-7.37126	-1.09059	-3.05087	-0.486803	-6.81733	-3.57713	-4.17431	-7.14449	-3.81472	-5.79657
21551.1	ovary	nos	-3.63535	-5.58932	-3.03133	1.68833	-6.71295	-1.98475	2.79507	2.55067	-0.595217	-3.0337	-3.04441	-4.11539	-4.88193	-4.38799	-4.56171	-3.3403	-2.74754	-1.87873	-2.39103	-2.56857	2.45829	-5.93408	-3.85236	-5.24939	-3.24526	-3.86285	-6.72822	1.96285	-4.85655	-4.23296	-0.687554	-6.26044	-4.22753	-4.27158	-1.03074	-5.799	-7.17429	-6.12294	-1.71296	-4.40937	-1.5985	-5.90777	-3.61748	-2.94408	-6.31703	-5.59631	-5.07336
21551.2	omentum	nos	-1.69823	-4.66828	-2.47287	2.65894	-5.81553	-0.59263	3.82004	3.20742	1.3778	-0.964111	-1.80607	-3.56494	-3.2561	-3.30746	-4.39576	-2.77114	-2.30191	0.577991	-1.88314	0.0472422	3.01483	-5.13272	-2.28593	-3.49614	-1.8183	-3.06252	-5.5243	2.64518	-2.37871	-1.98932	1.78679	-5.39103	-1.80764	-3.2003	0.800211	-3.02637	-5.76578	-4.67688	-0.223468	-2.24541	0.147517	-5.08237	-4.71473	-3.26904	-5.34464	-4.29969	-4.33101
21811.1	ovary	nos	-4.06612	-4.76379	-2.40711	-1.00224	-3.86655	-3.71285	0.598047	3.15469	-2.67738	-6.85689	-2.60492	-2.68377	-5.52347	-2.30928	-3.9183	-2.8593	-2.67738	-2.56411	-1.91704	-4.03043	0.566122	-5.29781	-3.3544	-7.76378	-5.92584	-7.87626	-6.54655	-0.0931304	-7.17882	-4.09703	-5.01425	-5.38527	-6.34425	-3.20613	-1.15646	-8.62628	-6.09703	-3.7888	-4.13443	-5.82833	-5.18485	-5.471	-3.15055	-4.66786	-4.23709	-5.36461	-4.36462
21811.2	omentum	nos	-1.16543	-4.23485	-1.62554	3.25154	-3.29714	0.109757	4.50488	3.40873	2.05964	-0.25854	-2.19972	-3.86104	-2.68069	-2.91292	-3.5967	-2.53285	-2.15458	0.986906	-1.61641	0.542624	3.69917	-4.43623	-1.65328	-2.94581	-1.67293	-2.08425	-4.64313	3.12641	-1.70424	-1.88475	1.94113	-4.75524	-1.28328	-2.74979	1.20903	-1.71306	-4.94997	-3.81854	0.14532	-1.85614	0.616809	-4.51423	-4.0992	-3.27086	-4.98372	-5.13667	-3.63976
21910.1	ovary	nos	-2.98144	-5.23777	-3.93674	0.319419	-4.5943	-2.09215	2.30452	2.76333	-1.31961	-3.97553	-5.32524	-4.91773	-4.70726	-5.16425	-5.12012	-3.66227	-2.58827	-1.34225	-1.91491	-1.25855	2.18267	-6.45077	-2.79299	-6.56442	-3.96769	-4.24724	-4.76724	0.850657	-3.33277	-2.46174	0.0271726	-7.13761	-4.18228	-2.54826	1.16294	-5.79472	-6.63718	-6.68781	-2.34669	-4.68781	-4.14644	-6.49516	-2.26755	-4.52362	-6.68781	-5.94057	-6.49516
21910.2	omentum	nos	-1.63785	-5.14225	-2.59978	3.12013	-2.58319	-0.20568	4.18555	3.21065	1.77118	0.301995	-3.88667	-5.03302	-3.3512	-2.71561	-3.87989	-3.95265	-1.71335	0.597699	-1.5365	0.58276	3.10794	-4.88327	-2.21711	-3.9385	-1.72848	-1.83499	-4.91754	2.48555	-1.59146	-2.07495	1.6818	-5.18336	-1.59215	-2.85976	0.891295	-1.34361	-5.67547	-4.46317	-0.218707	-2.69763	0.25103	-5.22567	-3.64932	-3.91063	-5.51995	-6.33258	-4.26484
22451.1	ovary	nos	-4.30325	-3.17781	-6.15081	-0.530287	-7.98618	-2.45526	1.34399	0.274718	-1.03016	-3.16976	-8.44915	-3.67846	-4.91041	-7.95816	-7.05869	-3.96686	-4.39886	-1.99105	-4.50379	-2.99149	1.02236	-8.85124	-3.95643	-5.8194	-5.01115	-5.94436	-8.30105	1.09686	-4.76076	-3.68132	-0.720862	-9.26628	-4.47869	-4.73083	-1.83962	-4.48368	-8.3732	-8.52932	-2.45403	-4.00755	-1.59251	-7.95816	-3.36743	-2.24022	-6.08117	-3.41781	-7.85125
22451.2	omentum	nos	-1.11239	-3.4222	-3.78621	2.91423	-6.3017	0.277661	5.0027	2.22342	1.98263	-0.287612	-5.22078	-3.7992	-2.78621	-4.66229	-4.91468	-4.02105	-2.81397	1.3115	-2.53182	0.595754	3.97463	-6.68021	-1.35349	-2.59984	-0.7206	-2.52371	-5.09525	3.65726	-1.43546	-1.18676	2.45853	-6.63291	-1.45718	-2.51029	1.58305	-1.48776	-6.68021	-5.81892	0.239045	-1.12154	0.67719	-5.94325	-4.79269	-2.70599	-6.12767	-4.45782	-5.88666
23697.1	ovary	nos	-4.01182	-5.11966	-2.5851	0.706412	-3.3643	-2.08825	1.52225	2.35941	-0.873322	-3.34655	-1.06266	-3.15895	-4.82468	-3.31909	-4.60079	-3.8282	-2.78573	-2.01133	-2.63654	-3.08561	0.650536	-5.30311	-3.95886	-5.72632	-4.42553	-5.66219	-7.86382	0.255014	-4.60079	-3.96852	-0.77297	-5.11107	-4.73289	-3.37197	-1.03499	-4.36047	-5.66219	-4.71978	-2.42287	-4.59479	-1.86382	-5.18125	-4.81071	-3.89297	-5.60079	-4.94926	-4.37325
23697.2	omentum	nos	-4.03402	-4.02797	-2.72508	1.18219	-3.68091	-2.184	1.87328	2.47564	-0.261724	-3.11826	-0.748719	-3.03503	-4.84846	-3.30923	-4.05437	-3.87717	-2.68963	-1.13577	-2.59344	-2.32027	0.92057	-5.34387	-3.30434	-5.65582	-4.05027	-4.87717	-6.85558	0.537921	-3.91575	-3.92884	-0.513798	-5.5538	-3.94204	-3.37809	-0.978522	-5.25641	-5.68091	-4.97464	-2.31106	-3.65116	-1.81379	-5.29463	-5.60691	-4.19865	-5.19187	-4.24467	-4.60691
23901.1	ovary	nos	-0.911055	-3.57141	-1.70813	5.08466	-5.31622	-4.09383	2.68852	2.88422	-0.240379	-1.43759	-2.23236	-3.711	-3.27528	-4.16291	-4.29453	-1.79152	-1.72472	1.96694	-2.23856	-1.26206	3.48499	-4.35163	-1.45915	-3.67973	-4.88164	-3.03869	-3.86876	2.32334	-1.50949	-1.88164	1.59931	-4.15898	-2.21087	-3.05137	1.00111	-5.67132	-5.88813	-3.5662	0.658696	-1.1463	-5.72835	-4.3075	-7.77565	-2.17872	-4.72835	-2.77115	-3.37876
23901.2	omentum	nos	-1.0794	-4.7997	-4.78676	3.60222	-6.95026	-0.339974	4.20608	2.01864	1.89648	-0.217991	-4.90063	-3.61112	-2.47777	-6.3653	-5.46483	-3.83257	-3.40429	1.28594	-2.47647	0.642794	3.38439	-7.2018	-2.14497	-3.15325	-1.90412	-2.38345	-5.40429	3.03658	-1.89976	-1.77793	1.81944	-7.23656	-1.38284	-3.78676	0.8941	-2.0054	-7.46483	-6.57175	-0.138276	-1.44755	0.662682	-6.78676	-3.14085	-3.2972	-7.38466	-6.18472	-7.00915
23967.1	ovary	nos	-4.73571	-5.71126	-1.55827	-1.0857	-2.29093	-3.34987	0.114168	3.5518	-3.79069	-7.23103	-1.28274	-5.33461	-6.55079	-1.7724	-3.00802	-1.62095	-2.18296	-3.26845	-1.61952	-4.45633	-0.392668	-4.1263	-4.28866	-7.58371	-5.87137	-7.85119	-7.00616	-0.588571	-5.9266	-3.95144	-3.00338	-4.25956	-6.43615	-3.27628	-1.5761	-8.69918	-5.7859	-3.56853	-4.0786	-5.72956	-6.58371	-4.14664	-5.21806	-5.49755	-3.08349	-5.85119	-3.79069
23967.2	omentum	nos	-1.03065	-4.50101	-1.096	2.76622	-1.04253	0.558726	4.68784	4.22638	1.22156	-0.21547	0.393591	-4.67356	-3.28237	-0.271419	-2.21951	-1.65083	-1.23633	0.844338	-0.912987	0.543546	3.63806	-3.61277	-1.54901	-3.12048	-1.77457	-2.4034	-5.22059	3.11418	-1.60289	-1.21466	2.52965	-3.74321	-1.63419	-2.02498	1.58066	-1.69816	-4.50101	-2.43688	0.352808	-1.73008	0.638879	-3.76509	-5.78411	-3.17384	-2.23143	-4.6213	-3.30738
23981.1	ovary	nos	-3.20897	-2.24573	-3.18573	1.76213	-4.40429	-1.95219	2.77591	2.03884	0.591009	-1.68459	-1.36723	-2.69603	-4.0579	-3.82829	-4.61777	-2.45755	-2.67809	-1.03852	-3.02043	-1.39094	1.24908	-5.59311	-3.50421	-4.20897	-3.97193	-4.56286	-7.15382	1.91428	-3.55987	-2.84458	-0.38829	-6.28593	-3.07915	-3.89455	-1.43958	-4.60539	-6.01632	-5.0579	-1.96994	-3.51575	-1.52156	-5.78925	-4.11381	-2.97591	-5.43136	-3.8464	-4.96796
23981.2	omentum	nos	-4.82939	-2.29825	-2.96141	-0.425414	-4.95081	-4.10673	2.73162	2.63235	-1.77776	-4.66451	-0.751857	-2.91605	-5.06805	-3.56151	-4.1225	-1.4448	-2.91261	-2.9561	-2.36	-3.70548	-1.20508	-5.60792	-3.9368	-5.94379	-4.59137	-6.69955	-8.72339	0.489623	-5.88882	-3.69955	-2.4479	-5.7974	-6.10673	-4.0757	-3.27714	-6.95786	-6.5642	-5.33567	-3.84239	-5.88882	-3.20612	-6.04533	-3.51916	-3.35184	-5.65301	-4.82939	-4.65301
24761.1	ovary	nos	-4.03192	-2.8525	-4.13704	-0.470989	-5.24138	-4.05287	1.2846	1.34765	-1.76618	-7.722	-2.56895	-3.00488	-4.59368	-4.2934	-5.57841	-2.65241	-3.57084	-1.06912	-3.62275	-4.01384	1.01585	-6.43402	-4.22643	-5.2779	-4.57084	-7.03974	-7.79071	0.9658	-6.5633	-2.81176	-2.74632	-6.43402	-4.79072	-4.48649	-1.44913	-8.5633	-6.90034	-6.31538	-3.11072	-4.34737	-5.52622	-6.38008	-7.59368	-4.13146	-5.82634	-4.77323	-5.89088
24761.2	omentum	nos	-3.57083	-2.66933	-2.72195	1.01639	-4.45281	-1.87029	2.4288	2.1338	-0.34754	-1.96313	-1.72269	-3.37686	-3.16541	-3.07636	-3.78575	-2.64685	-2.70734	-0.935196	-2.84528	-1.43224	0.948587	-5.24441	-3.19772	-5.11923	-3.27532	-4.70807	-6.28722	1.11766	-3.56819	-2.57945	0.913038	-5.22347	-3.46382	-3.72563	-0.287905	-3.82621	-5.88748	-4.76442	-1.68821	-3.19466	-1.97752	-5.25712	-5.40017	-4.40017	-4.96183	-3.95836	-4.53814
24778.1	ovary	nos	-1.65695	-4.89132	-3.71298	1.63528	-5.91043	-0.149323	4.87648	3.96297	-0.458231	-0.0110943	-2.45626	-3.32387	-3.6474	-4.28127	-5.56182	-2.56371	-3.59236	0.835254	-1.24443	-0.617895	3.66387	-6.24443	-1.48775	-2.98443	-2.09281	-4.89608	-5.6394	3.32842	-2.35789	-2.37024	1.52731	-5.91043	-2.38603	-3.54492	0.977744	-1.62207	-6.66351	-5.55429	0.136875	-1.58131	-0.0849846	-5.48104	-2.4882	-3.27352	-6.58466	-6.16197	-5.59235
24778.2	omentum	nos	-1.34641	-4.96281	-3.34506	2.67314	-4.47108	0.522389	5.28274	3.65698	0.222839	0.00751642	-3.47108	-4.33609	-3.2375	-4.6244	-5.22254	-3.2594	-3.04674	1.21591	-1.42134	0.210024	4.18678	-6.1963	-2.03289	-2.82833	-2.9436	-4.6961	-5.1963	3.77875	-1.63482	-1.66093	2.49029	-6.20936	-1.46276	-3.15783	2.00288	-1.83211	-5.6598	-6.13274	0.619381	-1.34191	0.676834	-5.8208	-1.71227	-2.9851	-6.37601	-6.29028	-6.24925
25568.1	ovary	nos	-2.55066	-4.92656	-4.31595	0.609329	-6.46067	-2.70995	2.5152	1.85168	-1.39262	-5.75018	-2.70509	-4.17671	-5.24364	-4.14626	-4.64531	-4.40553	-3.62024	-0.659182	-3.17095	-1.91608	2.23361	-6.38761	-2.91207	-6.33514	-4.06924	-6.06924	-6.42367	1.85507	-4.83871	-2.24263	-0.636682	-6.62942	-4.0568	-3.8281	0.112338	-7.12754	-6.84481	-6.00636	-2.15286	-3.75591	-3.518	-6.65064	-4.9461	-4.62679	-5.77326	-5.42368	-6.11275
25568.2	omentum	nos	-1.63526	-4.90714	-1.97431	2.45568	-4.09911	-0.353454	4.15136	3.09364	1.43038	-0.0871672	-1.01929	-4.57109	-3.58995	-1.6221	-2.34362	-3.01006	-2.8526	0.773151	-2.04997	0.0501079	2.6083	-4.10995	-1.59899	-3.31588	-1.24019	-3.44384	-5.10995	2.56079	-2.00625	-1.76588	2.04029	-3.9949	-1.48032	-2.89185	1.12502	-2.20343	-4.98488	-3.30182	-0.43401	-1.84239	-0.126035	-4.12638	-5.34602	-3.88135	-3.72726	-5.6922	-3.55803
26007.1	ovary	nos	-1.98912	-4.17567	-5.67243	0.926657	-6.99879	-1.62295	2.89563	1.88399	-1.81476	-4.80199	-7.26627	-3.45701	-4.04675	-7.26627	-5.75438	-5.42125	-4.02681	0.118708	-3.10081	-1.18393	2.49478	-7.29324	-1.61975	-5.1023	-2.63422	-5.04962	-5.41383	1.88821	-4.42871	-1.8765	-1.80684	-7.62884	-3.47234	-2.95912	1.435	-6.64612	-6.99879	-7.97676	-1.53483	-3.95777	-4.31036	-7.29324	-4.75438	-3.71967	-7.21381	-5.97677	-7.34873
26007.2	omentum	nos	-1.28687	-4.9405	-4.71752	3.46287	-6.65137	-0.520147	4.01787	2.90808	1.71152	-0.516463	-6.20937	-4.11251	-3.16012	-6.1219	-4.89951	-5.34037	-2.90052	0.99873	-2.20874	0.179127	2.66339	-6.90356	-2.17289	-3.82855	-2.17656	-2.92911	-5.08009	2.55619	-1.48107	-1.73318	2.07879	-7.13136	-1.35623	-2.89246	0.572355	-2.79058	-5.76458	-6.59793	-0.0813743	-1.8484	0.598881	-6.66505	-4.72108	-3.80565	-7.15047	-6.18947	-6.72108
[truncated: 8 more columns]
